# Supplementary material for: Genomics of Urea Transport and Catabolism in Cyanobacteria: Biotechnological Implications
Source: Front Microbiol. 2019 Sep 4;10:2052. doi: 10.3389/fmicb.2019.02052 (PMC6737895; doi:10.3389/fmicb.2019.02052)
Supplement: TABLE S1 — Distribution of genes involved urea transport and catabolism in 308 cyanobacterial species. [file Table_1.XLSX]

## Sheet: Complet S1 308 strains
Genome Name / Sample Name	IMG Genome ID	UreA	UreB	UreC	UreD	UreE	UreF	UreG	UrtA	UrtB	UrtC	UrtD	UrtE	Urea carbox	Alloph
Acaryochloris marina MBIC11017	641228474	1	1	1	1	1	1	1	2	2	2	2	2	0	0
Acaryochloris sp CCMEE 5410	2513237397	1	1	1	1	1	1	1	2	2	2	2	2	0	0
Anabaena cylindrica PCC 7122	2503982047	1	1	1	1	1	1	1	1	0	0	0	0	0	0
Anabaena sp. 4-3	2675903261	1	1	1	1	1	1	1	0	0	0	0	0	0	0
Anabaena sp. 90	2561511140	1	1	1	1	1	1	1	0	0	0	0	0	0	0
Anabaena sp. ATCC 33047	2724679208	1	1	1	1	1	1	1	0	0	0	0	0	0	0
Anabaena sp. PCC 7108	2506485002	1	1	1	1	1	1	1	1	0	0	0	0	0	0
Anabaena sp. WA102	2651869734	1	1	1	1	1	1	1	1	1	1	1	1	0	0
Aphanizomenon flos-aquae 2012/KM1/D3	2630968589	1	1	1	1	1	1	1	1	1	1*	1	1	0	0
Aphanizomenon flos-aquae NIES-81	2585427799	1	1	1	1	1	1	1	1	1	1	1	1	0	0
Aphanocapsa montana BDHKU210001	2627853929	1	1	1	1	0*	1	1	1	1	1	1	1	0	0
Arthrospira maxima CS-328	642979357	1	1	1	1	1	1	1	0	0	0	0	1	0	0
Arthrospira platensis C1 (Draft2 circular genome)	2507262036	1	1	1	1	1	1	1	1	1	1*	1	1	0	0
Arthrospira platensis NIES-39	650377906	1	1	1	2*	1	1	1	1	1	1	1	1	0	0
Arthrospira platensis YZ	2687453185	1	1	1	2*	1	1	1	1	1	1	1	1	0	0
Arthrospira sp. PCC 8005	2751185742	1	1	1	1	1	1	1	1	1	1	1	1	0	0
Arthrospira sp. TJSD091	2645728008	1	1	1	1	1	1	1	1	1	1	1	1	0	0
Caenarcanum bioreactoricola (SM2F09_MP_sspace)	2554235000	0	0	0	0	0	0	0	0	0	0	0	0	0	0
Calothrix desertica PCC 7102	2509887024	1	1	1	1	1	1	1	0	0	0	0	0	0	0
Calothrix sp. 336/3	2654587977	1	1	1	1	1	1	1	0	0	0	0	0	0	0
Calothrix sp. PCC 6303	2503982036	1	1	1	1	1	1	1	0	0	0	0	0	0	0
Calothrix sp. PCC 7103	2507262048	1	1	1	1	1	1	1	0	0	0	0	0	0	0
Calothrix sp. PCC 7507	2505679032	0	0	0	0	0	0	0	1	0	0	0	0	1	1
Candidatus Atelocyanobacterium thalassa ALOHA	646311970	0	0	0	0	0	0	0	0	0	0	0	0	0	0
Candidatus Atelocyanobacterium thalassa SIO64986	2617271233	0	0	0	0	0	0	0	0	0	0	0	0	0	0
Candidatus Gloeomargarita lithophora D10	2718217921	0	0	0	0	0	0	0	0	0	0	0	0	1	1
candidatus Synechococcus spongiarum SH4	2568526428	1	1	1	1	0*	1	1	1	1	1	1	1	0	0
Chamaesiphon minutus PCC 6605	2510436000	2	2	2	2	2*	2	2	1	1	1	1	1	1	0
Chlorogloeopsis fritschii PCC 6912	2551306142	1	1	1	1	1	1	1	1	1	1	1	1	0	0
Chlorogloeopsis fritschii PCC 9212	2548877023	1	1	1	1	1	1	1	1	1	1	1	1	0	0
Chroococcales cyanobacterium CENA595	2651869645	1	1	1	1	1	1	1	1	1	1	1	1	0	0
Chroococcidiopsis sp. PCC 6712	2505679029	1	1	1	1	1*	1	1	2	2	2	2	2	0	0
Chroococcidiopsis thermalis PCC 7203	2503538021	1	1	1	1	1	1	1	1	1	1	1	1	0	0
Chrysosporum ovalisporum UAM-MAO	2713896943	1	1	1	1	1	1	1	1	1	1	1	1	0	0
Coleofasciculus chthonoplastes PCC 7420	647533184	1	1	1	1	1	1	1	1	1	1	1	1	0	0
Combined assembly of the cyanobacterial sponge symbionts (Genome Extraction)	2593339233	1	1	1	1	1	1*	1	1	1	1	1	1	0	0
Crinalium epipsammum PCC 9333	2504643013	1	1	1	1	1	1	1	1	1	1	1	1	0	0
Crocosphaera watsonii WH 0402	2627853717	0	0	0	0	0	0	0	0	0	0	0	0	0	0
Crocosphaera watsonii WH 8501	2503283009	0	0	0	0	0	0	0	0	0	0	0	0	0	0
Crocosphaera watsonii WH 8501	2623620439	0	0	0	0	0	0	0	0	0	0	0	0	0	0
Crocosphaera watsonii WH 8502	2623620440	0	0	0	0	0	0	0	0	0	0	0	0	0	0
Cyanobacterium aponinum PCC 10605	2503707009	1	1	1	1	1	1	1	1	1	1	1	1	0	0
cyanobacterium PCC 7702	2512564012	1	1	1	1	1	1	1	1	1	1	1	1	0	0
Cyanobacterium sp. UCYN-A2	2528768021	0	0	0	0	0	0	0	0	0	0	0	0	0	0
Cyanobacterium stanieri PCC 7202	2503283023	1	1	1	1	1	1	1	1	1	1	1	1	0	0
Cyanobium gracile PCC 6307	2508501011	1	1	1	1	1	1	1	1	1	1	1	1	0	0
Cyanobium sp. CACIAM 14	2617271122	1	1	1	1	1	1	1	1	1	1	1	1	0	0
Cyanobium sp. NIES-981	2757320922	1	1	1	1	1	1	1	1	1	1	1	1	0	0
Cyanobium sp. PCC 7001	647533126	1	1	1	1	1	1	1	1	1	1	1	1	0	0
Cyanothece sp. BH63E, ATCC 51472	2507262054	0	0	0	0	0	0	0	0	0	0	0	0	0	0
Cyanothece sp. BH68, ATCC 51142	641522622	0	0	0	0	0	0	0	0	0	0	0	0	0	0
Cyanothece sp. CCY 0110	640612201	0	0	0	0	0	0	0	0	0	0	0	0	0	0
Cyanothece sp. PCC 7424	643348533	1	1	1	1	1*	1	1	1	1	1	1	1	0	0
Cyanothece sp. PCC 7425	643348534	1	1	1	1	1	1	1	1	1	1	1	1	1	1
Cyanothece sp. PCC 7822	648028021	1	1	1	1	1*	1	1	1	1	1	1	1	0	0
Cyanothece sp. PCC 8801	643348535	0	0	0	0	0	0	0	0	0	0	0	0	0	0
Cyanothece sp. PCC 8802	644736348	0	0	0	0	0	0	0	0	0	0	0	0	0	0
Cylindrospermopsis raciborskii CS-505	647000233	1	1	1	1	1	1	1	1	1	1	1	1	0	0
Cylindrospermopsis raciborskii ITEP-A1	2728369583	1	1	1	1	1	1	1	1	1	1	1	1	0	0
Cylindrospermum stagnale PCC 7417	2509601025	1	1	1	1	1*	1	1	1	0	0	0	0	0	0
Dactylococcopsis salina PCC 8305	2509276056	2	2	2	2	1*	2	2	1	1	1	1	1	0	0
Desertifilum sp. IPPAS B-1220	2751185667	1	1	1	1	1	1	1	1	1	1	1	1	0	0
Dolichospermum circinale ACBU02	2513237000	1	1	1*	1	1	1	1*	1	1	1	1	1	0	0
Dolichospermum circinale AWQC131C (Submitted file with automatic translation by Kostas)	2516653039	1	1	1	1	1	1	1	1	1	1	1	1	0	0
Dolichospermum circinale AWQC310F (Submitted file with automatic translation by Kostas)	2516653040	1	1	1	1	1	1	1	1	1	1	1	1	0	0
Filamentous cyanobacterium ESFC-1	2517572024	1	1	1	1	1	1	1	1	1	1	1	1	0	0
Fischerella muscicola PCC 7414	2548876996	1	1	1	1	1	1	1	1	1	1	1	1	0	0
Fischerella muscicola SAG 1427-1	2548876995	1	1	1	1	1	1	1	1	1	1	1	1	0	0
Fischerella sp. JSC-11	2505679024	1	1	1	1	1	1	1	1	1	1	1	1	0	0
Fischerella sp. NIES-3754	2687453106	1	1	1	1	1	1	1	1	1	1	1	1	0	0
Fischerella sp. PCC 9339	2516653082	1	1	1	1	1	1	1	1	1	1	1	1	0	0
Fischerella sp. PCC 9431	2512875027	1	1	1*	1	1	1	1	1	1	1	1	1	0	0
Fischerella sp. PCC 9605	2516143000	1	1	1	1	1	1	1	0	0	0	0	0	0	0
Fischerella thermalis PCC 7521	2548876998	1	1	1	1	1	1	1	1	1	1	1	1	0	0
Fortiea contorta PCC 7126	2509601027	1	1	1	1	1	1	1	0	0	0	0	0	0	0
Gastranaerophilaceae MH_37 (assembly from clc and groopm)	2522572068	0	0	0	0	0	0	0	0	0	0	0	0	0	0
Gastranaerophilaceae Zag_1 (Zagget bin 1)	2523533517	0	0	0	0	0	0	0	0	0	0	0	0	0	0
Gastranaerophilaceae Zag_111 (Zagget_111_MP)	2531839741	0	0	0	0	0	0	0	0	0	0	0	0	0	0
Gastranaerophilus phascolarctosicola (Zagget bin 221)	2523533519	0	0	0	0	0	0	0	0	0	0	0	0	0	0
Geitlerinema sp. PCC 7105	2510065011	1	1	1	1	1	1	1	1	1	1	1	1	0	0
Geitlerinema sp. PCC 7407	2503538020	1	1	1	1	1	1	1	1	1	1	1	1	0	0
Geminocystis herdmanii PCC 6308	2509601046	1	1	1	1	1	1	1	1	1	1	1	1	0	0
Geminocystis sp. NIES-3708	2675903523	1	1	1	1	1	1	1	1	1	1	1	1	0	0
Geminocystis sp. NIES-3709	2671180423	1	1	1	1	1	1	1	1	1	1	1	1	0	0
Gloeobacter kilaueensis JS1	2558309063	0	0	0	0	0	0	0	0	0	0	0	0	1	1
Gloeobacter violaceus PCC 7421	637000121	0	0	0	0	0	0	0	0	0	0	0	0	1	1
Gloeocapsa sp. PCC 73106	2508501033	1	1	1	1	1	1	1	1	1	1	1	1	0	0
Gloeocapsa sp. PCC 7428	2503754017	1	1	1	1	1	1	1	1	1	1	1	1	1	0
Halomicronema hongdechloris C2206	2757320732	1	1	1	1	1	1	1	1	1	1	1	1	0	0
Halothece sp. PCC 7418	2503538028	1	1	1	1	1	1	1	1	1	1	1	1	0	0
Hapalosiphon welwitschii UH strain IC-52-3	2529292566	1	1	1	1	1	1	1	1	1	1	1	1	0	0
Hassallia byssoidea VB512170	2627853647	1	1	1	1	1	1	2*	0	0	0	0	0	0	0
Kamptonema formosum PCC 6407	2508501075	1	1	1	1	1	1	1	1	1	1	1	1	1	0
Leptolyngbya boryana PCC 6306	2509601031	1	1	1	1	1	1	1	1	1	1	1	1	1	0
Leptolyngbya sp. 2LT21S03 (Solid & 454 Clean assembly draft 1)	2509601021	1	1	1*	1	1	1	1	1	1	1	1	1	0	0
Leptolyngbya sp. Heron Island J	2576861623	1	1	1	1	1	1	1	1	1	1	1	1	0	1
Leptolyngbya sp. JSC-1	2556921600	1	1	1	1	1	1	1	1	1	1	1	1	0	0
Leptolyngbya sp. KIOST-1	2617271295	1	1	1	1	1	1	1	1	1	1	1	1	0	0
Leptolyngbya sp. NIES-2104	2690315883	1	1	1	1	1	1	1	2	2	2	2	2	1	0
Leptolyngbya sp. NIES-3755	2687453458	1	1	1	1	1	1	1	2	2	2	2	2	1	0
Leptolyngbya sp. O-77	2681813363	1	1*	1	1	1	1	1	1	1	1	1	1	0	0
Leptolyngbya sp. PCC 6406	2517572073	1	1	1	1	0*	1	1*	2*	2	1	1	1	0	0
Leptolyngbya sp. PCC 7375	2509601039	1	1	1	1	1	1	1	1	1	1	1	1	0	1
Leptolyngbya sp. PCC 7376	2503754048	1	1	1	1	1*	1	1	1	1	1	1	1	0	0
Leptolyngbya valderiana BDU 20041	2744054667	1	1	1	1*	1*	0*	0*	0	0	0	0	0	0	0
Lyngbya aestuarii BL J	2576861326	1	1	1	1	1	1	1	0	0	0	0	0	0	0
Lyngbya confervoides BDU141951	2636415444	2	2	2	1	0*	1	1*	1	1	1	1	1	0	0
Lyngbya sp. PCC 8106	639857035	1	1	1	1	1	1	1	0	0	0	0	0	0	0
Mastigocladopsis repens PCC 10914	2517093042	1	1	1	1	1	1	1	0	0	0	0	0	0	0
Mastigocladus laminosus UU774	2630968419	1	1	1	0*	1	1	1	1	1	1	1	1	0	0
Mastigocoleus testarum BC008	2724678989	2	2	2	2	2	2	2	1	1	1	1	1	0	0
Microcoleus sp. PCC 7113	2509276031	1	1	1	1	1	1	1	1	1	1	1	1	0	0
Microcoleus vaginatus FGP-2	2506210028	1	1	1	1	1	1	1	1	1	1	1	1	1	1
Microcoleus vaginatus PCC 9802	2505119011	1	1	1	1	1	1	1	1	1	1	1	1	1	1
Microcystis aeruginosa DIANCHI905	2531839658	1	1	1	1	1	1	1	1	1	1	1	1	0	0
Microcystis aeruginosa NIES-2481	2721755494	1	1	1	1	1	1	1	1	1	1	1	1	0	0
Microcystis aeruginosa NIES-2549	2645727547	1	1	1	1	1	1	1	1	1	1	1	1	0	0
Microcystis aeruginosa NIES-44	2645727866	1	1	1	1	1	1	1	1	1	1	1	1	0	0
Microcystis aeruginosa NIES-843	641522640	1	1	1	1	1	1	1	1	1	1	1	1	0	0
Microcystis aeruginosa NIES-88	2731957844	1	1	1	1	1	1	1	1	1	1	1	1	0	0
Microcystis aeruginosa PCC 7806	2510917005	1	1	1	1	1	1	1	1	1	1	1	1	0	0
Microcystis aeruginosa PCC 7941	2537562156	1	1	1*	1	1	1	1	1	1	1	1	1	0	0
Microcystis aeruginosa PCC 9432	2534681687	1	1	1	1	1	1	1	1	1	1	1	1	0	0
Microcystis aeruginosa PCC 9701	2534681681	1	1	1	1	1	1	1	1	1	1	1	1	0	0
Microcystis aeruginosa PCC 9806	2534681685	1	1	1	1	1	1	1	1	1	1	1	1	0	0
Microcystis aeruginosa PCC 9808	2534681683	1	1	1	1	1	1	1	1	1	1	1	1	0	0
Microcystis aeruginosa SPC777	2545824749	1	1	1	1	1	1*	1	1	1	1	1	1	0	0
Microcystis aeruginosa TAIHU98	2541047129	1	1	1*	1	1	1	1	1	1	1	1	1	0	0
Microcystis panniformis FACHB-1757	2645727631	1	1	1	1	1	1	1	1	1	1	1	1	0	0
Microcystis sp. PCC 7806SL	2751185885	1	1	1	1	1	1	1	1	1	1	1	1	0	0
Microcystis sp. T1-4	2531839541	1	1	1	1	1	1	1	1	1	1	1	1	0	0
Moorea bouillonii-heterotrophic bacteria co-culture from Papua New Guinea (One linear chromosome and 12 unmapped contigs)	2630969007	1	1	1	1	1	1	1	1	1	1	1	1	0	0
Moorea producens 3L	2506381026	1	1	1	1	1	1	1	1	1	1	1	1	0	0
Moorea producens PAL-8-15-08-1	2718217854	1	1	1	1	1	1	1	1	1	1	1	1	0	0
Moorea producens-heterotrophic bacteria co-culture from Cura?ao (One linear chromosome and 78 unmapped contigs)	2630969006	1	1	1	1	1	1	1	1	1	1	1	1	0	0
Moorea producens-heterotrophic bacteria co-culture from Palmyra Atoll (Complete Genome, 1 Circular Chromosome and 1 Circular Plasmid)	2630968268	1	1	1	1	1	1	1	1	1	1	1	1	0	0
Myxosarcina sp. GI1	2597490276	2	2	2	1	1*	1	1	1	1	1	1	1	0	0
Neosynechococcus sphagnicola CAUP A 1101	2636415546	1	1	1	1	1	1	1	1	1*	1	1	1	0	0
Nodosilinea nodulosa PCC 7104	2509601026	1	1	1	1	1	1	1	1	1	1	1	1	0	0
Nodularia spumigena CCY9414	2562617131	1	1	1	1	1	1	1	0	0	0	0	0	0	0
Nodularia spumigena CENA596	2744054834	1	1	1	1	1	1	1	0*	1	1	1	1	0	0
Nostoc azollae 0708	648028001	0	0	0	0*	1	1	1	0	0	0	0	0	0	0
Nostoc piscinale CENA21	2648501874	1	1	1	1	1	1	1	0	0	0	0	0	0	0
Nostoc punctiforme PCC 73102	642555144	1	1	1	1	1	1	1	1	1	1	1	1	0	0
Nostoc sp. 996	2630969032	1	1	1	1	1	1	1	1	1	1	1	1	0	0
Nostoc sp. Moss2	2630968269	1	1	1	1	1	1	1	1	1	1	1	1	0	0
Nostoc sp. Moss3	2630969009	1	1	1	1	1	1	1	1	1	1	1	1	0	0
Nostoc sp. Moss4	2630968271	1	1	1	1	1	1	1	1	1	1	1	1	0	0
Nostoc sp. Moss5	2630968270	1	1	1	1	1	1	1	1	1	1	1	1	0	0
Nostoc sp. Moss6	2630969011	1	1	1	1	1	1	1	1	1	1	1	1	0	0
Nostoc sp. NIES-3756	2671180707	1	1	1	1	1	1	1	0	0	0	0	0	0	0
Nostoc sp. PCC 7107	2503707008	1	1	1	1	1	1	1	0	0	0	0	0	0	0
Nostoc sp. PCC 7120	637000199	1	1	1	1	1	1	1	1	1	1	1	1	0	0
Nostoc sp. PCC 7524	2509601032	1	1	1	1	1	1	1	0	0	0	0	0	0	0
Nostocales cyanobacterium HT-58-2	2758568003	1	1	1	1	1	1	1	1	1	1	1	1	0	0
Obscuribacter phosphatis (Mle1_12)	2556921048	0	0	0	0	0	0	0	0	0	0	0	0	0	0
Oscillatoria acuminata PCC 6304	2509276028	1	1	1	1	1	1	1	1	1	1	1	1	0	0
Oscillatoria limnetica bin re-assembly (V2)	2660238729	1	1	1	1	0*	1	1	1	1	1	1	1	0	0
Oscillatoria nigro-viridis PCC 7112	2503982035	1	1	1	1	1	1*	1	1	1	1	1	1	1	1
Oscillatoria sp. PCC 10802	2509276047	1	1	1	1	1	1	1	1	1	1	1	1	0	0
Oscillatoria sp. PCC 6506	648276706	1	1	0	1	1	1	1	1	1	1	1	1	1	0
Oscillatoriales cyanobacterium MTP1	2724679005	0	0	1	1	0	0	1*	1	1	1	1	1	0	0
Oscillatoriales sp. JSC-12	2510065010	1	1	1	1	1	1	1	1	1	1	1	1	0	0
Phormidesmis priestleyi ANA GFM (version 2)	2608642203	2	2	2	2*	1*	1*	1*	1	1	1	1	1	0	0
Phormidesmis sp. BC1401	2627853604	1	1	1	1	1	1	1	1	1	1	1	1	1	0
Phormidium sp. OSCR GFM (version 2)	2608642208	1	1	1	1	1	1	1	1	1	1	1	1	0	0
Phormidium willei BDU 130791	2744054668	1	1	1	1	1	1	1	1	1	1	1	1	0	0
Planktothricoides sp. SR001 (Planktothricoides sp. SR001 non-axenic culture)	2636416084	1	1	1	1	1	1	1	2*	1	1	1	1	0	0
Planktothrix agardhii NIVA-CYA 126/8	2503242000	1	1	1	1	1	1	1	1	1	1	1	1	0	0
Planktothrix agardhii NIVA-CYA 15	2506381000	1	1	1	1	1	1	1	1	1	1	1	1	0	0
Planktothrix agardhii NIVA-CYA 34	2506381012	1	1	1	1	1	1	1	1	1	1	1	1	0	0
Planktothrix agardhii NIVA-CYA 56/3	2523533592	1	1	1	1	1	1	1	1	1	1	1	1	0	0
Planktothrix NIVA-CYA405	2505679099	1	1	1	1	1	1	1	1	1	1	1	1	0	0
Planktothrix prolifica NIVA-CYA 406	2505679100	1	1	1	1	1	1	1	1	1	1	1	1	0	0
Planktothrix prolifica NIVA-CYA 540 (Draft1)	2512875029	1	1	1	1	1	1	1	1	1	1	1	1	0	0
Planktothrix prolifica NIVA-CYA 98	2506381013	1	1	1	1	1	1	1	1	1	1	1	1	0	0
Planktothrix sp. 585	2506381002	1	1	1	1	1	1	1	1	1	1	1	1	0	0
Planktothrix sp. NIVA-CYA407	2523533593	1	1	1	1	1	1	1	1	1	1	1	1	0	0
Planktothrix sp. st147	2507262029	1	1	1	1	1	1	1	1	1	1	1	1	0	0
Pleurocapsa sp. PCC 7319	2509601013	1	1	1	1	1*	1	1	1	1	1	1	2*	0	0
Pleurocapsa sp. PCC 7327	2509276061	1	1	1	1	1	1	1	1	1	1	1	1	0	0
Prochlorococcus marinus AS9601	640069321	1	1	1	1	1	1	1	1	1	1	1	1	0	0
Prochlorococcus marinus bv. HNLC1	2634166546	1	1	1	1	1	1	1	1	1	1	1	1	0	0
Prochlorococcus marinus bv. HNLC2	2634166547	1	1	1	0*	0*	1*	1*	1*	1	1	0*	1	0	0
Prochlorococcus marinus EQPAC1	2606217689	1	1	1	1	1	1	1	1	1	1	1	1	0	0
Prochlorococcus marinus GP2	2606217606	1	1	1	1	1	1	1	1	1	1	1	1	0	0
Prochlorococcus marinus LG	2606217685	0	0	0	0	0	0	0	0	0	0	0	0	0	0
Prochlorococcus marinus marinus CCMP1375	637000213	0	0	0	0	0	0	0	0	0	0	0	0	0	0
Prochlorococcus marinus MIT9116	2606217690	1	1	1	1	1	1	1	1	1	1	1	1	0	0
Prochlorococcus marinus MIT9123	2606217318	1	1	1	1	1	1	1	1	1	1	1	1	0	0
Prochlorococcus marinus MIT9201	2606217687	1	1	1	1	1	1	1	1	1	1	1	1	0	0
Prochlorococcus marinus MIT9202	647533199	1	1	1	1	1	1	1	1	1	1	1	1	0	0
Prochlorococcus marinus MIT9211	641228501	0	0	0	0	0	0	0	0	0	0	0	0	0	0
Prochlorococcus marinus MIT9215	640753041	1	1	1	1	1	1	1	1	1	1	1	1	0	0
Prochlorococcus marinus MIT9301	640069322	1	1	1	1	1	1	1	1	1	1	1	1	0	0
Prochlorococcus marinus MIT9302	2606217691	1	1	1	1	1	1	1	1	1	1	1	1	0	0
Prochlorococcus marinus MIT9303	640069323	1	1	1	1	1	1	1	1	1	1	1	1	0	0
Prochlorococcus marinus MIT9311	2606217680	1	1	1	1	1	1	1	1	1	1	1	1	0	0
Prochlorococcus marinus MIT9312	637000210	1	1	1	1	1	1	1	1	1	1	1	1	0	0
Prochlorococcus marinus MIT9313	637000211	1	1	1	1	1	1	1	1	1	1	1	1	0	0
Prochlorococcus marinus MIT9314	2606217312	1	1	1	1	1	1	1	1	1	1	1	1	0	0
Prochlorococcus marinus MIT9321	2606217683	1	1	1	1	1	1	1	1	1	1	1	1	0	0
Prochlorococcus marinus MIT9322	2606217679	1	1	1	1	1	1	1	1	1	1	1	1	0	0
Prochlorococcus marinus MIT9401	2606217316	1	1	1	1	1	1	1	1	1	1	1	1	0	0
Prochlorococcus marinus MIT9515	640069324	0	0	0	0	0	0	0	0	0	0	0	0	0	0
Prochlorococcus marinus NATL1A	640069325	1	1	1	1	1	1	1	1	1	1	1	1	0	0
Prochlorococcus marinus NATL2A	637000212	1	1	1	1	1	1	1	1	1	1	1	1	0	0
Prochlorococcus marinus PAC1	2606217419	1	1	1	1	1	1	1	1	1	1	1	1	0	0
Prochlorococcus marinus pastoris CCMP 1986	637000214	1	1	1	1	1	1	1	1	1	1	1	1	0	0
Prochlorococcus marinus SB	2606217677	1	1	1	1	1	1	1	1	1	1	1	1	0	0
Prochlorococcus marinus SS2	2606217313	0	0	0	0	0	0	0	0	0	0	0	0	0	0
Prochlorococcus marinus SS35	2606217311	0	0	0	0	0	0	0	0	0	0	0	0	0	0
Prochlorococcus marinus SS51	2606217315	0	0	0	0	0	0	0	0	0	0	0	0	0	0
Prochlorococcus sp. MIT0601	2606217319	0	0	0	0	0	0	0	0	0	0	0	0	0	0
Prochlorococcus sp. MIT0602	2606217317	0	0	0	0	0	0	0	0	0	0	0	0	0	0
Prochlorococcus sp. MIT0603	2606217686	0	0	0	0	0	0	0	0	0	0	0	0	0	0
Prochlorococcus sp. MIT0604	2606217688	1	1	1	1	1	1	1	1	1	1	1	1	0	0
Prochlorococcus sp. MIT0701	2606217684	1	1	1	1	1	1	1	1	1	1	1	1	0	0
Prochlorococcus sp. MIT0702	2606217681	1	1	1	1	1	1	1	1	1	1	1	1	0	0
Prochlorococcus sp. MIT0703	2606217682	1	1	1	1	1	1	1	1	1	1	1	1	0	0
Prochlorococcus sp. MIT0801	2606217560	1	1	1	1	1	1	1	1	1	1	1	1	0	0
Prochlorococcus sp. MIT9107	2606217692	1	1	1	1	1	1	1	1	1	1	1	1	0	0
Prochlorococcus sp. scB245a_518A17 (unscreened)	2648501290	1*	1*	1*	1*	1*	1*	1*	1	1	1	1	1	0	0
Prochlorococcus sp. scB245a_521B10 (unscreened)	2648501450	1	1	1	1	1	1	1	1	1	1	1	1	0	0
Prochlorococcus sp. scB245a_521O20 (unscreened)	2648501259	1	1	1	1	1	1	1	1	1	1	1	1	0	0
Prochlorococcus sp. SS52	2606217314	0	0	0	0	0	0	0	0	0	0	0	0	0	0
Prochloron didemni P1-Palau	2510461037	1	1	1	1	1	2*	1	1	1	1	1	1	0	0
Prochloron didemni P2-Fiji	2617271213	1	1	1	1*	0*	0*	1*	1	1	1	1	1	0	0
Prochlorothrix hollandica PCC 9006	2509276045	1	1	1	1	1	1	1	1	1	1	1	1	0	0
Pseudanabaena biceps PCC 7429	2504557005	1	1	1	1	1	1	1	1	1	1	1	1	1	0
Pseudanabaena sp. PCC 6802	2506783054	1	1	1	1	1	1	1	1	1	1	1	1	1	0
Pseudanabaena sp. PCC 7367	2504643012	1	1	1	1	1	1	1	1	1	1	1	1	0	1
Pseudanabaena sp. Roaring Creek	2740892533	1	1	1	1	1	1	1	1	1	1	1	1	0	0
Raphidiopsis brookii D9	647000303	1	1	1	1	1	1	1	1*	1	1	1*	1	0	0
Richelia intracellularis HH01	2579778779	0	0	0	0	0	0	0	0	0	0	0	0	0	0
Richelia intracellularis RC01	2622736407	0	0	0	0	0	0	0	0	0	0	0	0	0	0
Rivularia sp. PCC 7116	2510065008	1	1	1	1	1	1	1	0	0	0	0	0	0	0
Roseofilum sp. BLZ4_bin2	2627853561	1	1	1	1	1	1	1	1	1	1	1	1	0	0
Roseofilum sp. BLZD_bin1	2627853562	1	1	1	1	1	1	1	1	1	1	1	1	0	0
Roseofilum sp. Cyano_bin5	2627853559	1	1	0*	1	1	1	1	1	1	1	1	1	0	0
Roseofilum sp. Guam_bin12	2627853560	1	1	1	1	1	1	1	1	1	1	1	1	0	0
Rubidibacter lacunae KORDI 51-2 (k51_img_annotated_130412)	2524023186	1	1	1	1	1	1	1	2*	1	1	1	1	0	0
Scytonema hofmanni PCC 7110	2551306141	1	1	1	1	1	1	1	1	1	1	1	1	0	0
Scytonema hofmanni UTEX 2349	2507262016	1	1	1	1	1	1	1	0	0	0	0	0	0	0
Scytonema millei VB511283	2648501120	1	1	1	1	1	1	1	1	1	1	1	1	0	0
Scytonema tolypothrichoides VB-61278	2645727633	1	1	1	1	1*	1	1	0	0	0	0	0	0	0
Spirulina major PCC 6313	2506520014	1	1	1	1	1	1	1	1	1	1	1	1	0	0
Spirulina subsalsa PCC 9445	2506520011	1	1	1	1	1	1	1	2*	1	1	1	1	0	0
Stanieria cyanosphaera PCC 7437	2503754019	1	1	1	1	1	1	1	1	1	1	1	1	0	0
Synechococcus bacterium JGI 02_L19 (contamination screened)	2721755866	0	0	0	0	0	0	0	0	0	0	0	0	0	0
Synechococcus elongatus PCC 6301	637000307	0	0	0	0	0	0	0	0	0	0	0	0	0	0
Synechococcus elongatus PCC 7942	637000308	0	0	0	0	0	0	0	0	0	0	0	0	0	0
Synechococcus leopoliensis UTEX 625a	2517572104	0	0	0	0	0	0	0	0	0	0	0	0	0	0
Synechococcus sp. 7002	2708742468	1	1	1	1	1	1	1	1	1	1	1	1	0	0
Synechococcus sp. BL107	639857006	1	1	1	1	1	1	1	1	1	1	1	1	0	0
Synechococcus sp. CB0101	649990022	1	1	1	1	1	1	1	1	1	1	1	1	0	0
Synechococcus sp. CB0205	649990023	1	1	1	1	1	1	1	1	0*	1	1	1	0	0
Synechococcus sp. CC9311	637000309	1	1	1	1	1	1	1	1	1	1	1	1	0	0
Synechococcus sp. CC9605	637000310	1	1	1	1	1	1	1	1	1	1	1	1	0	0
Synechococcus sp. CC9616	2517093019	1	1	1	1	1	1	1	1	1	1	1	1	0	0
Synechococcus sp. CC9902	637000311	1	1	1	1	1	1	1	1	1	1	1	1	0	0
Synechococcus sp. GFB01	2636415834	1	1	1*	1	1	1	1	1	1	1	1	1	0	0
Synechococcus sp. JA-2-3B'a(2-13)	637000312	1	1	1	1	1	1	1	1	1	1	1	1	0	0
Synechococcus sp. JA-3-3Ab	637000313	2*	1	1	2*	1	1	1	1	1	1	1	1	0	0
Synechococcus sp. KORDI-100 (genome sequencing)	2507262013	1	1	1	1	1	1	1	1	1	1	1	1	0	0
Synechococcus sp. KORDI-49 (genome sequencing)	2507262011	1	1	1	1	1	1	1	1	1	1	1	1	0	0
Synechococcus sp. KORDI-52 (genome sequencing)	2507262012	1	1	1	1	1	1	1	1	1	1	1	1	0	0
Synechococcus sp. NKBG 042902	2585428034	1	1	1	1	1	1	1	1	1	1	1	1	0	0
Synechococcus sp. NKBG15041c	2579778681	1	1	1	1	1	1	1	1	1	1*	1	1	0	0
Synechococcus sp. OG1	2708742537	1	1	1	1	1	1	1	1	1	1	1	1	0	0
Synechococcus sp. PCC 6312	2509276030	1	1	1	1	1	1	1	1	1	1	1	1	0	0
Synechococcus sp. PCC 7003	2504643000	1	1	1	1	1	1	1	1*	1	1	1	1	0	0
Synechococcus sp. PCC 7117	2504643001	1	1	1	1	1	1	1	1	1	1	1	1	0	0
Synechococcus sp. PCC 73109	2504643003	1	1	1	1	1	1	1	1	1	1	1	1	0	0
Synechococcus sp. PCC 7335	647533236	1	1	1	1	1*	1	1	1	1	1	1	1	0	1
Synechococcus sp. PCC 7336	2506520048	1	1	1	1*	1	1	1	1	1	1	1	1	0	0
Synechococcus sp. PCC 7502	2508501041	1	1	1	1	1	1	1	1	1	1	1	1	1	1
Synechococcus sp. PCC 8807	2504643002	1	1	1	1	1	1	1	1	1	1	1	1	0	0
Synechococcus sp. RCC307	640427148	1	1	1	1	1	1	1	1	1	1	1	1	0	0
Synechococcus sp. REDSEA-S01_B1	2651870193	1	1	1	1	1	1	1	1	1	1	1	1	0	0
Synechococcus sp. REDSEA-S02_B4	2651870194	1	1	1	1	1	1	1	1	1	1	1	1	0	0
Synechococcus sp. RS9916	639857007	1	1	1	1	1	1	1	2*	1	1	1	1	0	0
Synechococcus sp. RS9917	638341213	1	1	1	1	1	1	1	1	1	1	1	1	0	0
Synechococcus sp. SynAce01	2718218441	1	1	1	1	1	1	1	1	1	1	1	1	0	0
Synechococcus sp. UTEX 2973	2630968581	0	0	0	0	0	0	0	0	0	0	0	0	0	0
Synechococcus sp. WH 8016	2507262052	1	1	1	1	1	1	1	2*	1	1	1	1	0	0
Synechococcus sp. WH 8020	2645727663	1	1	1	1	1	1	1	1	1	1	1	1	0	0
Synechococcus sp. WH 8103 WH8103	2687453380	1	1	1	1	1	1	1	2*	1	1	1	1	0	0
Synechococcus sp. WH 8109	2563366603	1	1	1	1	1	1	1	1	1	1	1	1	0	0
Synechococcus sp. WH5701	638341214	1	1	1	1	1	1	1	1	1	1	1	1	0	0
Synechococcus sp. WH7803	640427149	0	0	0	0	0	0	0	1	0	0	0	0	0	0
Synechococcus sp. WH7805	638341215	1	1	1	1	1	1	1	2*	1	1	1	1	0	0
Synechococcus sp. WH8102	637000314	1	1	1	1	1	1	1	2*	1	1	1	1	0	0
Synechocystis sp. GT-S, PCC 6803	651053076	1	1	1	1	1	1	1	1	1	1	1	1	0	0
Synechocystis sp. PCC 6714	2568526149	1	1	1	1	1	1	1	1	1	1	1	1	0	0
Synechocystis sp. PCC 6803	637000315	1	1	1	1	1	1	1	1	1	1	1	1	0	0
Synechocystis sp. PCC 7509	2517572074	1	1	1	2*	1	2*	1	1	1	1	1	1	0	0
Thermosynechococcus elongatus BP-1	637000320	1	1	1	1	1	1	1	1	1	1	1	1	0	0
Thermosynechococcus sp. NK55a	2597489959	1	1	1	1	1	1	1	1	1	1	1	1	0	0
Tolypothrix bouteillei Iicb1	2617271247	1	1	1	1	1	1	1	1	1	1	1	1	0	0
Tolypothrix campylonemoides VB511288	2636415724	1	1	1	1	1	1	1	0	0	0	0	0	0	0
Tolypothrix sp. PCC 7601	2501533201	1	1	1	1	1	1	1	1	1	1	1	1	0	0
Trichodesmium erythraeum IMS101	2627853943	1	1	1	1	1*	1	1	1	1	1	1	1	0	0
Trichodesmium thiebautii H9-4	2627854162	1	1	1	1	1*	1	1	0	0	0	0	0	0	0
Trichormus variabilis ATCC 29413	646564504	1	1	1	1	1	1	1	1	1	1	1	1	0	0
unclassified Synechococcus Bin 27	2651870080	2*	1	1	2	2	2	2	1	1	1*	1*	1*	0	0
Westiella intricata UH HT-29-1	2529292565	1	1	1	1	1	1	1	1	1	1	1	1	0	0
Xenococcus sp. PCC 7305	2508501034	2	2	2	1	1*	1	1	2	2	2	2	2	0	0

## Sheet: S2 ureABC 264 strains
Genome Name / Sample Name	IMG Genome ID	UreA	UreB	UreC	UreD	UreE	UreF	UreG	UrtA	UrtB	UrtC	UrtD	UrtE	Urea carbox	Alloph
Acaryochloris marina MBIC11017	641228474	1	1	1	1	1	1	1	2	2	2	2	2	0	0
Acaryochloris sp CCMEE 5410	2513237397	1	1	1	1	1	1	1	2	2	2	2	2	0	0
Anabaena cylindrica PCC 7122	2503982047	1	1	1	1	1	1	1	1	0	0	0	0	0	0
Anabaena sp. 4-3	2675903261	1	1	1	1	1	1	1	0	0	0	0	0	0	0
Anabaena sp. 90	2561511140	1	1	1	1	1	1	1	0	0	0	0	0	0	0
Anabaena sp. ATCC 33047	2724679208	1	1	1	1	1	1	1	0	0	0	0	0	0	0
Anabaena sp. PCC 7108	2506485002	1	1	1	1	1	1	1	1	0	0	0	0	0	0
Anabaena sp. WA102	2651869734	1	1	1	1	1	1	1	1	1	1	1	1	0	0
Aphanizomenon flos-aquae 2012/KM1/D3	2630968589	1	1	1	1	1	1	1	1	1	1*	1	1	0	0
Aphanizomenon flos-aquae NIES-81	2585427799	1	1	1	1	1	1	1	1	1	1	1	1	0	0
Aphanocapsa montana BDHKU210001	2627853929	1	1	1	1	0*	1	1	1	1	1	1	1	0	0
Arthrospira maxima CS-328	642979357	1	1	1	1	1	1	1	0	0	0	0	1	0	0
Arthrospira platensis C1 (Draft2 circular genome)	2507262036	1	1	1	1	1	1	1	1	1	1*	1	1	0	0
Arthrospira platensis NIES-39	650377906	1	1	1	2*	1	1	1	1	1	1	1	1	0	0
Arthrospira platensis YZ	2687453185	1	1	1	2*	1	1	1	1	1	1	1	1	0	0
Arthrospira sp. PCC 8005	2751185742	1	1	1	1	1	1	1	1	1	1	1	1	0	0
Arthrospira sp. TJSD091	2645728008	1	1	1	1	1	1	1	1	1	1	1	1	0	0
Calothrix desertica PCC 7102	2509887024	1	1	1	1	1	1	1	0	0	0	0	0	0	0
Calothrix sp. 336/3	2654587977	1	1	1	1	1	1	1	0	0	0	0	0	0	0
Calothrix sp. PCC 6303	2503982036	1	1	1	1	1	1	1	0	0	0	0	0	0	0
Calothrix sp. PCC 7103	2507262048	1	1	1	1	1	1	1	0	0	0	0	0	0	0
candidatus Synechococcus spongiarum SH4	2568526428	1	1	1	1	0*	1	1	1	1	1	1	1	0	0
Chamaesiphon minutus PCC 6605	2510436000	2	2	2	2	2*	2	2	1	1	1	1	1	1	0
Chlorogloeopsis fritschii PCC 6912	2551306142	1	1	1	1	1	1	1	1	1	1	1	1	0	0
Chlorogloeopsis fritschii PCC 9212	2548877023	1	1	1	1	1	1	1	1	1	1	1	1	0	0
Chroococcales cyanobacterium CENA595	2651869645	1	1	1	1	1	1	1	1	1	1	1	1	0	0
Chroococcidiopsis sp. PCC 6712	2505679029	1	1	1	1	1*	1	1	2	2	2	2	2	0	0
Chroococcidiopsis thermalis PCC 7203	2503538021	1	1	1	1	1	1	1	1	1	1	1	1	0	0
Chrysosporum ovalisporum UAM-MAO	2713896943	1	1	1	1	1	1	1	1	1	1	1	1	0	0
Coleofasciculus chthonoplastes PCC 7420	647533184	1	1	1	1	1	1	1	1	1	1	1	1	0	0
Combined assembly of the cyanobacterial sponge symbionts (Genome Extraction)	2593339233	1	1	1	1	1	1*	1	1	1	1	1	1	0	0
Crinalium epipsammum PCC 9333	2504643013	1	1	1	1	1	1	1	1	1	1	1	1	0	0
Cyanobacterium aponinum PCC 10605	2503707009	1	1	1	1	1	1	1	1	1	1	1	1	0	0
cyanobacterium PCC 7702	2512564012	1	1	1	1	1	1	1	1	1	1	1	1	0	0
Cyanobacterium stanieri PCC 7202	2503283023	1	1	1	1	1	1	1	1	1	1	1	1	0	0
Cyanobium gracile PCC 6307	2508501011	1	1	1	1	1	1	1	1	1	1	1	1	0	0
Cyanobium sp. CACIAM 14	2617271122	1	1	1	1	1	1	1	1	1	1	1	1	0	0
Cyanobium sp. NIES-981	2757320922	1	1	1	1	1	1	1	1	1	1	1	1	0	0
Cyanobium sp. PCC 7001	647533126	1	1	1	1	1	1	1	1	1	1	1	1	0	0
Cyanothece sp. PCC 7424	643348533	1	1	1	1	1*	1	1	1	1	1	1	1	0	0
Cyanothece sp. PCC 7425	643348534	1	1	1	1	1	1	1	1	1	1	1	1	1	1
Cyanothece sp. PCC 7822	648028021	1	1	1	1	1*	1	1	1	1	1	1	1	0	0
Cylindrospermopsis raciborskii CS-505	647000233	1	1	1	1	1	1	1	1	1	1	1	1	0	0
Cylindrospermopsis raciborskii ITEP-A1	2728369583	1	1	1	1	1	1	1	1	1	1	1	1	0	0
Cylindrospermum stagnale PCC 7417	2509601025	1	1	1	1	1*	1	1	1	0	0	0	0	0	0
Dactylococcopsis salina PCC 8305	2509276056	2	2	2	2	1*	2	2	1	1	1	1	1	0	0
Desertifilum sp. IPPAS B-1220	2751185667	1	1	1	1	1	1	1	1	1	1	1	1	0	0
Dolichospermum circinale ACBU02	2513237000	1	1	1*	1	1	1	1*	1	1	1	1	1	0	0
Dolichospermum circinale AWQC131C (Submitted file with automatic translation by Kostas)	2516653039	1	1	1	1	1	1	1	1	1	1	1	1	0	0
Dolichospermum circinale AWQC310F (Submitted file with automatic translation by Kostas)	2516653040	1	1	1	1	1	1	1	1	1	1	1	1	0	0
Filamentous cyanobacterium ESFC-1	2517572024	1	1	1	1	1	1	1	1	1	1	1	1	0	0
Fischerella muscicola PCC 7414	2548876996	1	1	1	1	1	1	1	1	1	1	1	1	0	0
Fischerella muscicola SAG 1427-1	2548876995	1	1	1	1	1	1	1	1	1	1	1	1	0	0
Fischerella sp. JSC-11	2505679024	1	1	1	1	1	1	1	1	1	1	1	1	0	0
Fischerella sp. NIES-3754	2687453106	1	1	1	1	1	1	1	1	1	1	1	1	0	0
Fischerella sp. PCC 9339	2516653082	1	1	1	1	1	1	1	1	1	1	1	1	0	0
Fischerella sp. PCC 9431	2512875027	1	1	1*	1	1	1	1	1	1	1	1	1	0	0
Fischerella sp. PCC 9605	2516143000	1	1	1	1	1	1	1	0	0	0	0	0	0	0
Fischerella thermalis PCC 7521	2548876998	1	1	1	1	1	1	1	1	1	1	1	1	0	0
Fortiea contorta PCC 7126	2509601027	1	1	1	1	1	1	1	0	0	0	0	0	0	0
Geitlerinema sp. PCC 7105	2510065011	1	1	1	1	1	1	1	1	1	1	1	1	0	0
Geitlerinema sp. PCC 7407	2503538020	1	1	1	1	1	1	1	1	1	1	1	1	0	0
Geminocystis herdmanii PCC 6308	2509601046	1	1	1	1	1	1	1	1	1	1	1	1	0	0
Geminocystis sp. NIES-3708	2675903523	1	1	1	1	1	1	1	1	1	1	1	1	0	0
Geminocystis sp. NIES-3709	2671180423	1	1	1	1	1	1	1	1	1	1	1	1	0	0
Gloeocapsa sp. PCC 73106	2508501033	1	1	1	1	1	1	1	1	1	1	1	1	0	0
Gloeocapsa sp. PCC 7428	2503754017	1	1	1	1	1	1	1	1	1	1	1	1	1	0
Halomicronema hongdechloris C2206	2757320732	1	1	1	1	1	1	1	1	1	1	1	1	0	0
Halothece sp. PCC 7418	2503538028	1	1	1	1	1	1	1	1	1	1	1	1	0	0
Hapalosiphon welwitschii UH strain IC-52-3	2529292566	1	1	1	1	1	1	1	1	1	1	1	1	0	0
Hassallia byssoidea VB512170	2627853647	1	1	1	1	1	1	2*	0	0	0	0	0	0	0
Kamptonema formosum PCC 6407	2508501075	1	1	1	1	1	1	1	1	1	1	1	1	1	0
Leptolyngbya boryana PCC 6306	2509601031	1	1	1	1	1	1	1	1	1	1	1	1	1	0
Leptolyngbya sp. 2LT21S03 (Solid & 454 Clean assembly draft 1)	2509601021	1	1	1*	1	1	1	1	1	1	1	1	1	0	0
Leptolyngbya sp. Heron Island J	2576861623	1	1	1	1	1	1	1	1	1	1	1	1	0	1
Leptolyngbya sp. JSC-1	2556921600	1	1	1	1	1	1	1	1	1	1	1	1	0	0
Leptolyngbya sp. KIOST-1	2617271295	1	1	1	1	1	1	1	1	1	1	1	1	0	0
Leptolyngbya sp. NIES-2104	2690315883	1	1	1	1	1	1	1	2	2	2	2	2	1	0
Leptolyngbya sp. NIES-3755	2687453458	1	1	1	1	1	1	1	2	2	2	2	2	1	0
Leptolyngbya sp. O-77	2681813363	1	1*	1	1	1	1	1	1	1	1	1	1	0	0
Leptolyngbya sp. PCC 6406	2517572073	1	1	1	1	0*	1	1*	2*	2	1	1	1	0	0
Leptolyngbya sp. PCC 7375	2509601039	1	1	1	1	1	1	1	1	1	1	1	1	0	1
Leptolyngbya sp. PCC 7376	2503754048	1	1	1	1	1*	1	1	1	1	1	1	1	0	0
Leptolyngbya valderiana BDU 20041	2744054667	1	1	1	1*	1*	0*	0*	0	0	0	0	0	0	0
Lyngbya aestuarii BL J	2576861326	1	1	1	1	1	1	1	0	0	0	0	0	0	0
Lyngbya confervoides BDU141951	2636415444	2	2	2	1	0*	1	1*	1	1	1	1	1	0	0
Lyngbya sp. PCC 8106	639857035	1	1	1	1	1	1	1	0	0	0	0	0	0	0
Mastigocladopsis repens PCC 10914	2517093042	1	1	1	1	1	1	1	0	0	0	0	0	0	0
Mastigocladus laminosus UU774	2630968419	1	1	1	0*	1	1	1	1	1	1	1	1	0	0
Mastigocoleus testarum BC008	2724678989	2	2	2	2	2	2	2	1	1	1	1	1	0	0
Microcoleus sp. PCC 7113	2509276031	1	1	1	1	1	1	1	1	1	1	1	1	0	0
Microcoleus vaginatus FGP-2	2506210028	1	1	1	1	1	1	1	1	1	1	1	1	1	1
Microcoleus vaginatus PCC 9802	2505119011	1	1	1	1	1	1	1	1	1	1	1	1	1	1
Microcystis aeruginosa DIANCHI905	2531839658	1	1	1	1	1	1	1	1	1	1	1	1	0	0
Microcystis aeruginosa NIES-2481	2721755494	1	1	1	1	1	1	1	1	1	1	1	1	0	0
Microcystis aeruginosa NIES-2549	2645727547	1	1	1	1	1	1	1	1	1	1	1	1	0	0
Microcystis aeruginosa NIES-44	2645727866	1	1	1	1	1	1	1	1	1	1	1	1	0	0
Microcystis aeruginosa NIES-843	641522640	1	1	1	1	1	1	1	1	1	1	1	1	0	0
Microcystis aeruginosa NIES-88	2731957844	1	1	1	1	1	1	1	1	1	1	1	1	0	0
Microcystis aeruginosa PCC 7806	2510917005	1	1	1	1	1	1	1	1	1	1	1	1	0	0
Microcystis aeruginosa PCC 7941	2537562156	1	1	1*	1	1	1	1	1	1	1	1	1	0	0
Microcystis aeruginosa PCC 9432	2534681687	1	1	1	1	1	1	1	1	1	1	1	1	0	0
Microcystis aeruginosa PCC 9701	2534681681	1	1	1	1	1	1	1	1	1	1	1	1	0	0
Microcystis aeruginosa PCC 9806	2534681685	1	1	1	1	1	1	1	1	1	1	1	1	0	0
Microcystis aeruginosa PCC 9808	2534681683	1	1	1	1	1	1	1	1	1	1	1	1	0	0
Microcystis aeruginosa SPC777	2545824749	1	1	1	1	1	1*	1	1	1	1	1	1	0	0
Microcystis aeruginosa TAIHU98	2541047129	1	1	1*	1	1	1	1	1	1	1	1	1	0	0
Microcystis panniformis FACHB-1757	2645727631	1	1	1	1	1	1	1	1	1	1	1	1	0	0
Microcystis sp. PCC 7806SL	2751185885	1	1	1	1	1	1	1	1	1	1	1	1	0	0
Microcystis sp. T1-4	2531839541	1	1	1	1	1	1	1	1	1	1	1	1	0	0
Moorea bouillonii-heterotrophic bacteria co-culture from Papua New Guinea (One linear chromosome and 12 unmapped contigs)	2630969007	1	1	1	1	1	1	1	1	1	1	1	1	0	0
Moorea producens 3L	2506381026	1	1	1	1	1	1	1	1	1	1	1	1	0	0
Moorea producens PAL-8-15-08-1	2718217854	1	1	1	1	1	1	1	1	1	1	1	1	0	0
Moorea producens-heterotrophic bacteria co-culture from Cura?ao (One linear chromosome and 78 unmapped contigs)	2630969006	1	1	1	1	1	1	1	1	1	1	1	1	0	0
Moorea producens-heterotrophic bacteria co-culture from Palmyra Atoll (Complete Genome, 1 Circular Chromosome and 1 Circular Plasmid)	2630968268	1	1	1	1	1	1	1	1	1	1	1	1	0	0
Myxosarcina sp. GI1	2597490276	2	2	2	1	1*	1	1	1	1	1	1	1	0	0
Neosynechococcus sphagnicola CAUP A 1101	2636415546	1	1	1	1	1	1	1	1	1*	1	1	1	0	0
Nodosilinea nodulosa PCC 7104	2509601026	1	1	1	1	1	1	1	1	1	1	1	1	0	0
Nodularia spumigena CCY9414	2562617131	1	1	1	1	1	1	1	0	0	0	0	0	0	0
Nodularia spumigena CENA596	2744054834	1	1	1	1	1	1	1	0*	1	1	1	1	0	0
Nostoc piscinale CENA21	2648501874	1	1	1	1	1	1	1	0	0	0	0	0	0	0
Nostoc punctiforme PCC 73102	642555144	1	1	1	1	1	1	1	1	1	1	1	1	0	0
Nostoc sp. 996	2630969032	1	1	1	1	1	1	1	1	1	1	1	1	0	0
Nostoc sp. Moss2	2630968269	1	1	1	1	1	1	1	1	1	1	1	1	0	0
Nostoc sp. Moss3	2630969009	1	1	1	1	1	1	1	1	1	1	1	1	0	0
Nostoc sp. Moss4	2630968271	1	1	1	1	1	1	1	1	1	1	1	1	0	0
Nostoc sp. Moss5	2630968270	1	1	1	1	1	1	1	1	1	1	1	1	0	0
Nostoc sp. Moss6	2630969011	1	1	1	1	1	1	1	1	1	1	1	1	0	0
Nostoc sp. NIES-3756	2671180707	1	1	1	1	1	1	1	0	0	0	0	0	0	0
Nostoc sp. PCC 7107	2503707008	1	1	1	1	1	1	1	0	0	0	0	0	0	0
Nostoc sp. PCC 7120	637000199	1	1	1	1	1	1	1	1	1	1	1	1	0	0
Nostoc sp. PCC 7524	2509601032	1	1	1	1	1	1	1	0	0	0	0	0	0	0
Nostocales cyanobacterium HT-58-2	2758568003	1	1	1	1	1	1	1	1	1	1	1	1	0	0
Oscillatoria acuminata PCC 6304	2509276028	1	1	1	1	1	1	1	1	1	1	1	1	0	0
Oscillatoria limnetica bin re-assembly (V2)	2660238729	1	1	1	1	0*	1	1	1	1	1	1	1	0	0
Oscillatoria nigro-viridis PCC 7112	2503982035	1	1	1	1	1	1*	1	1	1	1	1	1	1	1
Oscillatoria sp. PCC 10802	2509276047	1	1	1	1	1	1	1	1	1	1	1	1	0	0
Oscillatoriales sp. JSC-12	2510065010	1	1	1	1	1	1	1	1	1	1	1	1	0	0
Phormidesmis priestleyi ANA GFM (version 2)	2608642203	2	2	2	2*	1*	1*	1*	1	1	1	1	1	0	0
Phormidesmis sp. BC1401	2627853604	1	1	1	1	1	1	1	1	1	1	1	1	1	0
Phormidium sp. OSCR GFM (version 2)	2608642208	1	1	1	1	1	1	1	1	1	1	1	1	0	0
Phormidium willei BDU 130791	2744054668	1	1	1	1	1	1	1	1	1	1	1	1	0	0
Planktothricoides sp. SR001 (Planktothricoides sp. SR001 non-axenic culture)	2636416084	1	1	1	1	1	1	1	2*	1	1	1	1	0	0
Planktothrix agardhii NIVA-CYA 126/8	2503242000	1	1	1	1	1	1	1	1	1	1	1	1	0	0
Planktothrix agardhii NIVA-CYA 15	2506381000	1	1	1	1	1	1	1	1	1	1	1	1	0	0
Planktothrix agardhii NIVA-CYA 34	2506381012	1	1	1	1	1	1	1	1	1	1	1	1	0	0
Planktothrix agardhii NIVA-CYA 56/3	2523533592	1	1	1	1	1	1	1	1	1	1	1	1	0	0
Planktothrix NIVA-CYA405	2505679099	1	1	1	1	1	1	1	1	1	1	1	1	0	0
Planktothrix prolifica NIVA-CYA 406	2505679100	1	1	1	1	1	1	1	1	1	1	1	1	0	0
Planktothrix prolifica NIVA-CYA 540 (Draft1)	2512875029	1	1	1	1	1	1	1	1	1	1	1	1	0	0
Planktothrix prolifica NIVA-CYA 98	2506381013	1	1	1	1	1	1	1	1	1	1	1	1	0	0
Planktothrix sp. 585	2506381002	1	1	1	1	1	1	1	1	1	1	1	1	0	0
Planktothrix sp. NIVA-CYA407	2523533593	1	1	1	1	1	1	1	1	1	1	1	1	0	0
Planktothrix sp. st147	2507262029	1	1	1	1	1	1	1	1	1	1	1	1	0	0
Pleurocapsa sp. PCC 7319	2509601013	1	1	1	1	1*	1	1	1	1	1	1	2*	0	0
Pleurocapsa sp. PCC 7327	2509276061	1	1	1	1	1	1	1	1	1	1	1	1	0	0
Prochlorococcus marinus AS9601	640069321	1	1	1	1	1	1	1	1	1	1	1	1	0	0
Prochlorococcus marinus bv. HNLC1	2634166546	1	1	1	1	1	1	1	1	1	1	1	1	0	0
Prochlorococcus marinus bv. HNLC2	2634166547	1	1	1	0*	0*	1*	1*	1*	1	1	0*	1	0	0
Prochlorococcus marinus EQPAC1	2606217689	1	1	1	1	1	1	1	1	1	1	1	1	0	0
Prochlorococcus marinus GP2	2606217606	1	1	1	1	1	1	1	1	1	1	1	1	0	0
Prochlorococcus marinus MIT9116	2606217690	1	1	1	1	1	1	1	1	1	1	1	1	0	0
Prochlorococcus marinus MIT9123	2606217318	1	1	1	1	1	1	1	1	1	1	1	1	0	0
Prochlorococcus marinus MIT9201	2606217687	1	1	1	1	1	1	1	1	1	1	1	1	0	0
Prochlorococcus marinus MIT9202	647533199	1	1	1	1	1	1	1	1	1	1	1	1	0	0
Prochlorococcus marinus MIT9215	640753041	1	1	1	1	1	1	1	1	1	1	1	1	0	0
Prochlorococcus marinus MIT9301	640069322	1	1	1	1	1	1	1	1	1	1	1	1	0	0
Prochlorococcus marinus MIT9302	2606217691	1	1	1	1	1	1	1	1	1	1	1	1	0	0
Prochlorococcus marinus MIT9303	640069323	1	1	1	1	1	1	1	1	1	1	1	1	0	0
Prochlorococcus marinus MIT9311	2606217680	1	1	1	1	1	1	1	1	1	1	1	1	0	0
Prochlorococcus marinus MIT9312	637000210	1	1	1	1	1	1	1	1	1	1	1	1	0	0
Prochlorococcus marinus MIT9313	637000211	1	1	1	1	1	1	1	1	1	1	1	1	0	0
Prochlorococcus marinus MIT9314	2606217312	1	1	1	1	1	1	1	1	1	1	1	1	0	0
Prochlorococcus marinus MIT9321	2606217683	1	1	1	1	1	1	1	1	1	1	1	1	0	0
Prochlorococcus marinus MIT9322	2606217679	1	1	1	1	1	1	1	1	1	1	1	1	0	0
Prochlorococcus marinus MIT9401	2606217316	1	1	1	1	1	1	1	1	1	1	1	1	0	0
Prochlorococcus marinus NATL1A	640069325	1	1	1	1	1	1	1	1	1	1	1	1	0	0
Prochlorococcus marinus NATL2A	637000212	1	1	1	1	1	1	1	1	1	1	1	1	0	0
Prochlorococcus marinus PAC1	2606217419	1	1	1	1	1	1	1	1	1	1	1	1	0	0
Prochlorococcus marinus pastoris CCMP 1986 (MED4)	637000214	1	1	1	1	1	1	1	1	1	1	1	1	0	0
Prochlorococcus marinus SB	2606217677	1	1	1	1	1	1	1	1	1	1	1	1	0	0
Prochlorococcus sp. MIT0604	2606217688	1	1	1	1	1	1	1	1	1	1	1	1	0	0
Prochlorococcus sp. MIT0701	2606217684	1	1	1	1	1	1	1	1	1	1	1	1	0	0
Prochlorococcus sp. MIT0702	2606217681	1	1	1	1	1	1	1	1	1	1	1	1	0	0
Prochlorococcus sp. MIT0703	2606217682	1	1	1	1	1	1	1	1	1	1	1	1	0	0
Prochlorococcus sp. MIT0801	2606217560	1	1	1	1	1	1	1	1	1	1	1	1	0	0
Prochlorococcus sp. MIT9107	2606217692	1	1	1	1	1	1	1	1	1	1	1	1	0	0
Prochlorococcus sp. scB245a_518A17 (unscreened)	2648501290	1*	1*	1*	1*	1*	1*	1*	1	1	1	1	1	0	0
Prochlorococcus sp. scB245a_521B10 (unscreened)	2648501450	1	1	1	1	1	1	1	1	1	1	1	1	0	0
Prochlorococcus sp. scB245a_521O20 (unscreened)	2648501259	1	1	1	1	1	1	1	1	1	1	1	1	0	0
Prochloron didemni P1-Palau	2510461037	1	1	1	1	1	2*	1	1	1	1	1	1	0	0
Prochloron didemni P2-Fiji	2617271213	1	1	1	1*	0*	0*	1*	1	1	1	1	1	0	0
Prochlorothrix hollandica PCC 9006	2509276045	1	1	1	1	1	1	1	1	1	1	1	1	0	0
Pseudanabaena biceps PCC 7429	2504557005	1	1	1	1	1	1	1	1	1	1	1	1	1	0
Pseudanabaena sp. PCC 6802	2506783054	1	1	1	1	1	1	1	1	1	1	1	1	1	0
Pseudanabaena sp. PCC 7367	2504643012	1	1	1	1	1	1	1	1	1	1	1	1	0	1
Pseudanabaena sp. Roaring Creek	2740892533	1	1	1	1	1	1	1	1	1	1	1	1	0	0
Raphidiopsis brookii D9	647000303	1	1	1	1	1	1	1	1*	1	1	1*	1	0	0
Rivularia sp. PCC 7116	2510065008	1	1	1	1	1	1	1	0	0	0	0	0	0	0
Roseofilum sp. BLZ4_bin2	2627853561	1	1	1	1	1	1	1	1	1	1	1	1	0	0
Roseofilum sp. BLZD_bin1	2627853562	1	1	1	1	1	1	1	1	1	1	1	1	0	0
Roseofilum sp. Cyano_bin5	2627853559	1	1	0*	1	1	1	1	1	1	1	1	1	0	0
Roseofilum sp. Guam_bin12	2627853560	1	1	1	1	1	1	1	1	1	1	1	1	0	0
Rubidibacter lacunae KORDI 51-2 (k51_img_annotated_130412)	2524023186	1	1	1	1	1	1	1	2*	1	1	1	1	0	0
Scytonema hofmanni PCC 7110	2551306141	1	1	1	1	1	1	1	1	1	1	1	1	0	0
Scytonema hofmanni UTEX 2349	2507262016	1	1	1	1	1	1	1	0	0	0	0	0	0	0
Scytonema millei VB511283	2648501120	1	1	1	1	1	1	1	1	1	1	1	1	0	0
Scytonema tolypothrichoides VB-61278	2645727633	1	1	1	1	1*	1	1	0	0	0	0	0	0	0
Spirulina major PCC 6313	2506520014	1	1	1	1	1	1	1	1	1	1	1	1	0	0
Spirulina subsalsa PCC 9445	2506520011	1	1	1	1	1	1	1	2*	1	1	1	1	0	0
Stanieria cyanosphaera PCC 7437	2503754019	1	1	1	1	1	1	1	1	1	1	1	1	0	0
Synechococcus sp. 7002	2708742468	1	1	1	1	1	1	1	1	1	1	1	1	0	0
Synechococcus sp. BL107	639857006	1	1	1	1	1	1	1	1	1	1	1	1	0	0
Synechococcus sp. CB0101	649990022	1	1	1	1	1	1	1	1	1	1	1	1	0	0
Synechococcus sp. CB0205	649990023	1	1	1	1	1	1	1	1	0*	1	1	1	0	0
Synechococcus sp. CC9311	637000309	1	1	1	1	1	1	1	1	1	1	1	1	0	0
Synechococcus sp. CC9605	637000310	1	1	1	1	1	1	1	1	1	1	1	1	0	0
Synechococcus sp. CC9616	2517093019	1	1	1	1	1	1	1	1	1	1	1	1	0	0
Synechococcus sp. CC9902	637000311	1	1	1	1	1	1	1	1	1	1	1	1	0	0
Synechococcus sp. GFB01	2636415834	1	1	1*	1	1	1	1	1	1	1	1	1	0	0
Synechococcus sp. JA-2-3B'a(2-13)	637000312	1	1	1	1	1	1	1	1	1	1	1	1	0	0
Synechococcus sp. JA-3-3Ab	637000313	2*	1	1	2*	1	1	1	1	1	1	1	1	0	0
Synechococcus sp. KORDI-100 (genome sequencing)	2507262013	1	1	1	1	1	1	1	1	1	1	1	1	0	0
Synechococcus sp. KORDI-49 (genome sequencing)	2507262011	1	1	1	1	1	1	1	1	1	1	1	1	0	0
Synechococcus sp. KORDI-52 (genome sequencing)	2507262012	1	1	1	1	1	1	1	1	1	1	1	1	0	0
Synechococcus sp. NKBG 042902	2585428034	1	1	1	1	1	1	1	1	1	1	1	1	0	0
Synechococcus sp. NKBG15041c	2579778681	1	1	1	1	1	1	1	1	1	1*	1	1	0	0
Synechococcus sp. OG1	2708742537	1	1	1	1	1	1	1	1	1	1	1	1	0	0
Synechococcus sp. PCC 6312	2509276030	1	1	1	1	1	1	1	1	1	1	1	1	0	0
Synechococcus sp. PCC 7003	2504643000	1	1	1	1	1	1	1	1*	1	1	1	1	0	0
Synechococcus sp. PCC 7117	2504643001	1	1	1	1	1	1	1	1	1	1	1	1	0	0
Synechococcus sp. PCC 73109	2504643003	1	1	1	1	1	1	1	1	1	1	1	1	0	0
Synechococcus sp. PCC 7335	647533236	1	1	1	1	1*	1	1	1	1	1	1	1	0	1
Synechococcus sp. PCC 7336	2506520048	1	1	1	1*	1	1	1	1	1	1	1	1	0	0
Synechococcus sp. PCC 7502	2508501041	1	1	1	1	1	1	1	1	1	1	1	1	1	1
Synechococcus sp. PCC 8807	2504643002	1	1	1	1	1	1	1	1	1	1	1	1	0	0
Synechococcus sp. RCC307	640427148	1	1	1	1	1	1	1	1	1	1	1	1	0	0
Synechococcus sp. REDSEA-S01_B1	2651870193	1	1	1	1	1	1	1	1	1	1	1	1	0	0
Synechococcus sp. REDSEA-S02_B4	2651870194	1	1	1	1	1	1	1	1	1	1	1	1	0	0
Synechococcus sp. RS9916	639857007	1	1	1	1	1	1	1	2*	1	1	1	1	0	0
Synechococcus sp. RS9917	638341213	1	1	1	1	1	1	1	1	1	1	1	1	0	0
Synechococcus sp. SynAce01	2718218441	1	1	1	1	1	1	1	1	1	1	1	1	0	0
Synechococcus sp. WH 8016	2507262052	1	1	1	1	1	1	1	2*	1	1	1	1	0	0
Synechococcus sp. WH 8020	2645727663	1	1	1	1	1	1	1	1	1	1	1	1	0	0
Synechococcus sp. WH 8103 WH8103	2687453380	1	1	1	1	1	1	1	2*	1	1	1	1	0	0
Synechococcus sp. WH 8109	2563366603	1	1	1	1	1	1	1	1	1	1	1	1	0	0
Synechococcus sp. WH5701	638341214	1	1	1	1	1	1	1	1	1	1	1	1	0	0
Synechococcus sp. WH7805	638341215	1	1	1	1	1	1	1	2*	1	1	1	1	0	0
Synechococcus sp. WH8102	637000314	1	1	1	1	1	1	1	2*	1	1	1	1	0	0
Synechocystis sp. GT-S, PCC 6803	651053076	1	1	1	1	1	1	1	1	1	1	1	1	0	0
Synechocystis sp. PCC 6714	2568526149	1	1	1	1	1	1	1	1	1	1	1	1	0	0
Synechocystis sp. PCC 6803	637000315	1	1	1	1	1	1	1	1	1	1	1	1	0	0
Synechocystis sp. PCC 7509	2517572074	1	1	1	2*	1	2*	1	1	1	1	1	1	0	0
Thermosynechococcus elongatus BP-1	637000320	1	1	1	1	1	1	1	1	1	1	1	1	0	0
Thermosynechococcus sp. NK55a	2597489959	1	1	1	1	1	1	1	1	1	1	1	1	0	0
Tolypothrix bouteillei Iicb1	2617271247	1	1	1	1	1	1	1	1	1	1	1	1	0	0
Tolypothrix campylonemoides VB511288	2636415724	1	1	1	1	1	1	1	0	0	0	0	0	0	0
Tolypothrix sp. PCC 7601	2501533201	1	1	1	1	1	1	1	1	1	1	1	1	0	0
Trichodesmium erythraeum IMS101	2627853943	1	1	1	1	1*	1	1	1	1	1	1	1	0	0
Trichodesmium thiebautii H9-4	2627854162	1	1	1	1	1*	1	1	0	0	0	0	0	0	0
Trichormus variabilis ATCC 29413	646564504	1	1	1	1	1	1	1	1	1	1	1	1	0	0
unclassified Synechococcus Bin 27	2651870080	2*	1	1	2	2	2	2	1	1	1*	1*	1*	0	0
Westiella intricata UH HT-29-1	2529292565	1	1	1	1	1	1	1	1	1	1	1	1	0	0
Xenococcus sp. PCC 7305	2508501034	2	2	2	1	1*	1	1	2	2	2	2	2	0	0

## Sheet: S3 ureABCDEFG 255 strains
Genome Name / Sample Name	IMG Genome ID	UreA	UreB	UreC	UreD	UreE	UreF	UreG	UrtA	UrtB	UrtC	UrtD	UrtE	Urea carbox	Alloph
Acaryochloris marina MBIC11017	641228474	1	1	1	1	1	1	1	2	2	2	2	2	0	0
Acaryochloris sp CCMEE 5410	2513237397	1	1	1	1	1	1	1	2	2	2	2	2	0	0
Anabaena cylindrica PCC 7122	2503982047	1	1	1	1	1	1	1	1	0	0	0	0	0	0
Anabaena sp. 4-3	2675903261	1	1	1	1	1	1	1	0	0	0	0	0	0	0
Anabaena sp. 90	2561511140	1	1	1	1	1	1	1	0	0	0	0	0	0	0
Anabaena sp. ATCC 33047	2724679208	1	1	1	1	1	1	1	0	0	0	0	0	0	0
Anabaena sp. PCC 7108	2506485002	1	1	1	1	1	1	1	1	0	0	0	0	0	0
Anabaena sp. WA102	2651869734	1	1	1	1	1	1	1	1	1	1	1	1	0	0
Aphanizomenon flos-aquae 2012/KM1/D3	2630968589	1	1	1	1	1	1	1	1	1	1*	1	1	0	0
Aphanizomenon flos-aquae NIES-81	2585427799	1	1	1	1	1	1	1	1	1	1	1	1	0	0
Arthrospira maxima CS-328	642979357	1	1	1	1	1	1	1	0	0	0	0	1	0	0
Arthrospira platensis C1 (Draft2 circular genome)	2507262036	1	1	1	1	1	1	1	1	1	1*	1	1	0	0
Arthrospira platensis NIES-39	650377906	1	1	1	2*	1	1	1	1	1	1	1	1	0	0
Arthrospira platensis YZ	2687453185	1	1	1	2*	1	1	1	1	1	1	1	1	0	0
Arthrospira sp. PCC 8005	2751185742	1	1	1	1	1	1	1	1	1	1	1	1	0	0
Arthrospira sp. TJSD091	2645728008	1	1	1	1	1	1	1	1	1	1	1	1	0	0
Calothrix desertica PCC 7102	2509887024	1	1	1	1	1	1	1	0	0	0	0	0	0	0
Calothrix sp. 336/3	2654587977	1	1	1	1	1	1	1	0	0	0	0	0	0	0
Calothrix sp. PCC 6303	2503982036	1	1	1	1	1	1	1	0	0	0	0	0	0	0
Calothrix sp. PCC 7103	2507262048	1	1	1	1	1	1	1	0	0	0	0	0	0	0
Chamaesiphon minutus PCC 6605	2510436000	2	2	2	2	2*	2	2	1	1	1	1	1	1	0
Chlorogloeopsis fritschii PCC 6912	2551306142	1	1	1	1	1	1	1	1	1	1	1	1	0	0
Chlorogloeopsis fritschii PCC 9212	2548877023	1	1	1	1	1	1	1	1	1	1	1	1	0	0
Chroococcales cyanobacterium CENA595	2651869645	1	1	1	1	1	1	1	1	1	1	1	1	0	0
Chroococcidiopsis sp. PCC 6712	2505679029	1	1	1	1	1*	1	1	2	2	2	2	2	0	0
Chroococcidiopsis thermalis PCC 7203	2503538021	1	1	1	1	1	1	1	1	1	1	1	1	0	0
Chrysosporum ovalisporum UAM-MAO	2713896943	1	1	1	1	1	1	1	1	1	1	1	1	0	0
Coleofasciculus chthonoplastes PCC 7420	647533184	1	1	1	1	1	1	1	1	1	1	1	1	0	0
Combined assembly of the cyanobacterial sponge symbionts (Genome Extraction)	2593339233	1	1	1	1	1	1*	1	1	1	1	1	1	0	0
Crinalium epipsammum PCC 9333	2504643013	1	1	1	1	1	1	1	1	1	1	1	1	0	0
Cyanobacterium aponinum PCC 10605	2503707009	1	1	1	1	1	1	1	1	1	1	1	1	0	0
cyanobacterium PCC 7702	2512564012	1	1	1	1	1	1	1	1	1	1	1	1	0	0
Cyanobacterium stanieri PCC 7202	2503283023	1	1	1	1	1	1	1	1	1	1	1	1	0	0
Cyanobium gracile PCC 6307	2508501011	1	1	1	1	1	1	1	1	1	1	1	1	0	0
Cyanobium sp. CACIAM 14	2617271122	1	1	1	1	1	1	1	1	1	1	1	1	0	0
Cyanobium sp. NIES-981	2757320922	1	1	1	1	1	1	1	1	1	1	1	1	0	0
Cyanobium sp. PCC 7001	647533126	1	1	1	1	1	1	1	1	1	1	1	1	0	0
Cyanothece sp. PCC 7424	643348533	1	1	1	1	1*	1	1	1	1	1	1	1	0	0
Cyanothece sp. PCC 7425	643348534	1	1	1	1	1	1	1	1	1	1	1	1	1	1
Cyanothece sp. PCC 7822	648028021	1	1	1	1	1*	1	1	1	1	1	1	1	0	0
Cylindrospermopsis raciborskii CS-505	647000233	1	1	1	1	1	1	1	1	1	1	1	1	0	0
Cylindrospermopsis raciborskii ITEP-A1	2728369583	1	1	1	1	1	1	1	1	1	1	1	1	0	0
Cylindrospermum stagnale PCC 7417	2509601025	1	1	1	1	1*	1	1	1	0	0	0	0	0	0
Dactylococcopsis salina PCC 8305	2509276056	2	2	2	2	1*	2	2	1	1	1	1	1	0	0
Desertifilum sp. IPPAS B-1220	2751185667	1	1	1	1	1	1	1	1	1	1	1	1	0	0
Dolichospermum circinale ACBU02	2513237000	1	1	1*	1	1	1	1*	1	1	1	1	1	0	0
Dolichospermum circinale AWQC131C (Submitted file with automatic translation by Kostas)	2516653039	1	1	1	1	1	1	1	1	1	1	1	1	0	0
Dolichospermum circinale AWQC310F (Submitted file with automatic translation by Kostas)	2516653040	1	1	1	1	1	1	1	1	1	1	1	1	0	0
Filamentous cyanobacterium ESFC-1	2517572024	1	1	1	1	1	1	1	1	1	1	1	1	0	0
Fischerella muscicola PCC 7414	2548876996	1	1	1	1	1	1	1	1	1	1	1	1	0	0
Fischerella muscicola SAG 1427-1	2548876995	1	1	1	1	1	1	1	1	1	1	1	1	0	0
Fischerella sp. JSC-11	2505679024	1	1	1	1	1	1	1	1	1	1	1	1	0	0
Fischerella sp. NIES-3754	2687453106	1	1	1	1	1	1	1	1	1	1	1	1	0	0
Fischerella sp. PCC 9339	2516653082	1	1	1	1	1	1	1	1	1	1	1	1	0	0
Fischerella sp. PCC 9431	2512875027	1	1	1*	1	1	1	1	1	1	1	1	1	0	0
Fischerella sp. PCC 9605	2516143000	1	1	1	1	1	1	1	0	0	0	0	0	0	0
Fischerella thermalis PCC 7521	2548876998	1	1	1	1	1	1	1	1	1	1	1	1	0	0
Fortiea contorta PCC 7126	2509601027	1	1	1	1	1	1	1	0	0	0	0	0	0	0
Geitlerinema sp. PCC 7105	2510065011	1	1	1	1	1	1	1	1	1	1	1	1	0	0
Geitlerinema sp. PCC 7407	2503538020	1	1	1	1	1	1	1	1	1	1	1	1	0	0
Geminocystis herdmanii PCC 6308	2509601046	1	1	1	1	1	1	1	1	1	1	1	1	0	0
Geminocystis sp. NIES-3708	2675903523	1	1	1	1	1	1	1	1	1	1	1	1	0	0
Geminocystis sp. NIES-3709	2671180423	1	1	1	1	1	1	1	1	1	1	1	1	0	0
Gloeocapsa sp. PCC 73106	2508501033	1	1	1	1	1	1	1	1	1	1	1	1	0	0
Gloeocapsa sp. PCC 7428	2503754017	1	1	1	1	1	1	1	1	1	1	1	1	1	0
Halomicronema hongdechloris C2206	2757320732	1	1	1	1	1	1	1	1	1	1	1	1	0	0
Halothece sp. PCC 7418	2503538028	1	1	1	1	1	1	1	1	1	1	1	1	0	0
Hapalosiphon welwitschii UH strain IC-52-3	2529292566	1	1	1	1	1	1	1	1	1	1	1	1	0	0
Hassallia byssoidea VB512170	2627853647	1	1	1	1	1	1	2*	0	0	0	0	0	0	0
Kamptonema formosum PCC 6407	2508501075	1	1	1	1	1	1	1	1	1	1	1	1	1	0
Leptolyngbya boryana PCC 6306	2509601031	1	1	1	1	1	1	1	1	1	1	1	1	1	0
Leptolyngbya sp. 2LT21S03 (Solid & 454 Clean assembly draft 1)	2509601021	1	1	1*	1	1	1	1	1	1	1	1	1	0	0
Leptolyngbya sp. Heron Island J	2576861623	1	1	1	1	1	1	1	1	1	1	1	1	0	1
Leptolyngbya sp. JSC-1	2556921600	1	1	1	1	1	1	1	1	1	1	1	1	0	0
Leptolyngbya sp. KIOST-1	2617271295	1	1	1	1	1	1	1	1	1	1	1	1	0	0
Leptolyngbya sp. NIES-2104	2690315883	1	1	1	1	1	1	1	2	2	2	2	2	1	0
Leptolyngbya sp. NIES-3755	2687453458	1	1	1	1	1	1	1	2	2	2	2	2	1	0
Leptolyngbya sp. O-77	2681813363	1	1*	1	1	1	1	1	1	1	1	1	1	0	0
Leptolyngbya sp. PCC 7375	2509601039	1	1	1	1	1	1	1	1	1	1	1	1	0	1
Leptolyngbya sp. PCC 7376	2503754048	1	1	1	1	1*	1	1	1	1	1	1	1	0	0
Lyngbya aestuarii BL J	2576861326	1	1	1	1	1	1	1	0	0	0	0	0	0	0
Lyngbya sp. PCC 8106	639857035	1	1	1	1	1	1	1	0	0	0	0	0	0	0
Mastigocladopsis repens PCC 10914	2517093042	1	1	1	1	1	1	1	0	0	0	0	0	0	0
Mastigocoleus testarum BC008	2724678989	2	2	2	2	2	2	2	1	1	1	1	1	0	0
Microcoleus sp. PCC 7113	2509276031	1	1	1	1	1	1	1	1	1	1	1	1	0	0
Microcoleus vaginatus FGP-2	2506210028	1	1	1	1	1	1	1	1	1	1	1	1	1	1
Microcoleus vaginatus PCC 9802	2505119011	1	1	1	1	1	1	1	1	1	1	1	1	1	1
Microcystis aeruginosa DIANCHI905	2531839658	1	1	1	1	1	1	1	1	1	1	1	1	0	0
Microcystis aeruginosa NIES-2481	2721755494	1	1	1	1	1	1	1	1	1	1	1	1	0	0
Microcystis aeruginosa NIES-2549	2645727547	1	1	1	1	1	1	1	1	1	1	1	1	0	0
Microcystis aeruginosa NIES-44	2645727866	1	1	1	1	1	1	1	1	1	1	1	1	0	0
Microcystis aeruginosa NIES-843	641522640	1	1	1	1	1	1	1	1	1	1	1	1	0	0
Microcystis aeruginosa NIES-88	2731957844	1	1	1	1	1	1	1	1	1	1	1	1	0	0
Microcystis aeruginosa PCC 7806	2510917005	1	1	1	1	1	1	1	1	1	1	1	1	0	0
Microcystis aeruginosa PCC 7941	2537562156	1	1	1*	1	1	1	1	1	1	1	1	1	0	0
Microcystis aeruginosa PCC 9432	2534681687	1	1	1	1	1	1	1	1	1	1	1	1	0	0
Microcystis aeruginosa PCC 9701	2534681681	1	1	1	1	1	1	1	1	1	1	1	1	0	0
Microcystis aeruginosa PCC 9806	2534681685	1	1	1	1	1	1	1	1	1	1	1	1	0	0
Microcystis aeruginosa PCC 9808	2534681683	1	1	1	1	1	1	1	1	1	1	1	1	0	0
Microcystis aeruginosa SPC777	2545824749	1	1	1	1	1	1*	1	1	1	1	1	1	0	0
Microcystis aeruginosa TAIHU98	2541047129	1	1	1*	1	1	1	1	1	1	1	1	1	0	0
Microcystis panniformis FACHB-1757	2645727631	1	1	1	1	1	1	1	1	1	1	1	1	0	0
Microcystis sp. PCC 7806SL	2751185885	1	1	1	1	1	1	1	1	1	1	1	1	0	0
Microcystis sp. T1-4	2531839541	1	1	1	1	1	1	1	1	1	1	1	1	0	0
Moorea bouillonii-heterotrophic bacteria co-culture from Papua New Guinea (One linear chromosome and 12 unmapped contigs)	2630969007	1	1	1	1	1	1	1	1	1	1	1	1	0	0
Moorea producens 3L	2506381026	1	1	1	1	1	1	1	1	1	1	1	1	0	0
Moorea producens PAL-8-15-08-1	2718217854	1	1	1	1	1	1	1	1	1	1	1	1	0	0
Moorea producens-heterotrophic bacteria co-culture from Cura?ao (One linear chromosome and 78 unmapped contigs)	2630969006	1	1	1	1	1	1	1	1	1	1	1	1	0	0
Moorea producens-heterotrophic bacteria co-culture from Palmyra Atoll (Complete Genome, 1 Circular Chromosome and 1 Circular Plasmid)	2630968268	1	1	1	1	1	1	1	1	1	1	1	1	0	0
Myxosarcina sp. GI1	2597490276	2	2	2	1	1*	1	1	1	1	1	1	1	0	0
Neosynechococcus sphagnicola CAUP A 1101	2636415546	1	1	1	1	1	1	1	1	1*	1	1	1	0	0
Nodosilinea nodulosa PCC 7104	2509601026	1	1	1	1	1	1	1	1	1	1	1	1	0	0
Nodularia spumigena CCY9414	2562617131	1	1	1	1	1	1	1	0	0	0	0	0	0	0
Nodularia spumigena CENA596	2744054834	1	1	1	1	1	1	1	0*	1	1	1	1	0	0
Nostoc piscinale CENA21	2648501874	1	1	1	1	1	1	1	0	0	0	0	0	0	0
Nostoc punctiforme PCC 73102	642555144	1	1	1	1	1	1	1	1	1	1	1	1	0	0
Nostoc sp. 996	2630969032	1	1	1	1	1	1	1	1	1	1	1	1	0	0
Nostoc sp. Moss2	2630968269	1	1	1	1	1	1	1	1	1	1	1	1	0	0
Nostoc sp. Moss3	2630969009	1	1	1	1	1	1	1	1	1	1	1	1	0	0
Nostoc sp. Moss4	2630968271	1	1	1	1	1	1	1	1	1	1	1	1	0	0
Nostoc sp. Moss5	2630968270	1	1	1	1	1	1	1	1	1	1	1	1	0	0
Nostoc sp. Moss6	2630969011	1	1	1	1	1	1	1	1	1	1	1	1	0	0
Nostoc sp. NIES-3756	2671180707	1	1	1	1	1	1	1	0	0	0	0	0	0	0
Nostoc sp. PCC 7107	2503707008	1	1	1	1	1	1	1	0	0	0	0	0	0	0
Nostoc sp. PCC 7120	637000199	1	1	1	1	1	1	1	1	1	1	1	1	0	0
Nostoc sp. PCC 7524	2509601032	1	1	1	1	1	1	1	0	0	0	0	0	0	0
Nostocales cyanobacterium HT-58-2	2758568003	1	1	1	1	1	1	1	1	1	1	1	1	0	0
Oscillatoria acuminata PCC 6304	2509276028	1	1	1	1	1	1	1	1	1	1	1	1	0	0
Oscillatoria nigro-viridis PCC 7112	2503982035	1	1	1	1	1	1*	1	1	1	1	1	1	1	1
Oscillatoria sp. PCC 10802	2509276047	1	1	1	1	1	1	1	1	1	1	1	1	0	0
Oscillatoriales sp. JSC-12	2510065010	1	1	1	1	1	1	1	1	1	1	1	1	0	0
Phormidesmis priestleyi ANA GFM (version 2)	2608642203	2	2	2	2*	1*	1*	1*	1	1	1	1	1	0	0
Phormidesmis sp. BC1401	2627853604	1	1	1	1	1	1	1	1	1	1	1	1	1	0
Phormidium sp. OSCR GFM (version 2)	2608642208	1	1	1	1	1	1	1	1	1	1	1	1	0	0
Phormidium willei BDU 130791	2744054668	1	1	1	1	1	1	1	1	1	1	1	1	0	0
Planktothricoides sp. SR001 (Planktothricoides sp. SR001 non-axenic culture)	2636416084	1	1	1	1	1	1	1	2*	1	1	1	1	0	0
Planktothrix agardhii NIVA-CYA 126/8	2503242000	1	1	1	1	1	1	1	1	1	1	1	1	0	0
Planktothrix agardhii NIVA-CYA 15	2506381000	1	1	1	1	1	1	1	1	1	1	1	1	0	0
Planktothrix agardhii NIVA-CYA 34	2506381012	1	1	1	1	1	1	1	1	1	1	1	1	0	0
Planktothrix agardhii NIVA-CYA 56/3	2523533592	1	1	1	1	1	1	1	1	1	1	1	1	0	0
Planktothrix NIVA-CYA405	2505679099	1	1	1	1	1	1	1	1	1	1	1	1	0	0
Planktothrix prolifica NIVA-CYA 406	2505679100	1	1	1	1	1	1	1	1	1	1	1	1	0	0
Planktothrix prolifica NIVA-CYA 540 (Draft1)	2512875029	1	1	1	1	1	1	1	1	1	1	1	1	0	0
Planktothrix prolifica NIVA-CYA 98	2506381013	1	1	1	1	1	1	1	1	1	1	1	1	0	0
Planktothrix sp. 585	2506381002	1	1	1	1	1	1	1	1	1	1	1	1	0	0
Planktothrix sp. NIVA-CYA407	2523533593	1	1	1	1	1	1	1	1	1	1	1	1	0	0
Planktothrix sp. st147	2507262029	1	1	1	1	1	1	1	1	1	1	1	1	0	0
Pleurocapsa sp. PCC 7319	2509601013	1	1	1	1	1*	1	1	1	1	1	1	2*	0	0
Pleurocapsa sp. PCC 7327	2509276061	1	1	1	1	1	1	1	1	1	1	1	1	0	0
Prochlorococcus marinus AS9601	640069321	1	1	1	1	1	1	1	1	1	1	1	1	0	0
Prochlorococcus marinus bv. HNLC1	2634166546	1	1	1	1	1	1	1	1	1	1	1	1	0	0
Prochlorococcus marinus EQPAC1	2606217689	1	1	1	1	1	1	1	1	1	1	1	1	0	0
Prochlorococcus marinus GP2	2606217606	1	1	1	1	1	1	1	1	1	1	1	1	0	0
Prochlorococcus marinus MIT9116	2606217690	1	1	1	1	1	1	1	1	1	1	1	1	0	0
Prochlorococcus marinus MIT9123	2606217318	1	1	1	1	1	1	1	1	1	1	1	1	0	0
Prochlorococcus marinus MIT9201	2606217687	1	1	1	1	1	1	1	1	1	1	1	1	0	0
Prochlorococcus marinus MIT9202	647533199	1	1	1	1	1	1	1	1	1	1	1	1	0	0
Prochlorococcus marinus MIT9215	640753041	1	1	1	1	1	1	1	1	1	1	1	1	0	0
Prochlorococcus marinus MIT9301	640069322	1	1	1	1	1	1	1	1	1	1	1	1	0	0
Prochlorococcus marinus MIT9302	2606217691	1	1	1	1	1	1	1	1	1	1	1	1	0	0
Prochlorococcus marinus MIT9303	640069323	1	1	1	1	1	1	1	1	1	1	1	1	0	0
Prochlorococcus marinus MIT9311	2606217680	1	1	1	1	1	1	1	1	1	1	1	1	0	0
Prochlorococcus marinus MIT9312	637000210	1	1	1	1	1	1	1	1	1	1	1	1	0	0
Prochlorococcus marinus MIT9313	637000211	1	1	1	1	1	1	1	1	1	1	1	1	0	0
Prochlorococcus marinus MIT9314	2606217312	1	1	1	1	1	1	1	1	1	1	1	1	0	0
Prochlorococcus marinus MIT9321	2606217683	1	1	1	1	1	1	1	1	1	1	1	1	0	0
Prochlorococcus marinus MIT9322	2606217679	1	1	1	1	1	1	1	1	1	1	1	1	0	0
Prochlorococcus marinus MIT9401	2606217316	1	1	1	1	1	1	1	1	1	1	1	1	0	0
Prochlorococcus marinus NATL1A	640069325	1	1	1	1	1	1	1	1	1	1	1	1	0	0
Prochlorococcus marinus NATL2A	637000212	1	1	1	1	1	1	1	1	1	1	1	1	0	0
Prochlorococcus marinus PAC1	2606217419	1	1	1	1	1	1	1	1	1	1	1	1	0	0
Prochlorococcus marinus pastoris CCMP 1986 (MED4)	637000214	1	1	1	1	1	1	1	1	1	1	1	1	0	0
Prochlorococcus marinus SB	2606217677	1	1	1	1	1	1	1	1	1	1	1	1	0	0
Prochlorococcus sp. MIT0604	2606217688	1	1	1	1	1	1	1	1	1	1	1	1	0	0
Prochlorococcus sp. MIT0701	2606217684	1	1	1	1	1	1	1	1	1	1	1	1	0	0
Prochlorococcus sp. MIT0702	2606217681	1	1	1	1	1	1	1	1	1	1	1	1	0	0
Prochlorococcus sp. MIT0703	2606217682	1	1	1	1	1	1	1	1	1	1	1	1	0	0
Prochlorococcus sp. MIT0801	2606217560	1	1	1	1	1	1	1	1	1	1	1	1	0	0
Prochlorococcus sp. MIT9107	2606217692	1	1	1	1	1	1	1	1	1	1	1	1	0	0
Prochlorococcus sp. scB245a_518A17 (unscreened)	2648501290	1*	1*	1*	1*	1*	1*	1*	1	1	1	1	1	0	0
Prochlorococcus sp. scB245a_521B10 (unscreened)	2648501450	1	1	1	1	1	1	1	1	1	1	1	1	0	0
Prochlorococcus sp. scB245a_521O20 (unscreened)	2648501259	1	1	1	1	1	1	1	1	1	1	1	1	0	0
Prochloron didemni P1-Palau	2510461037	1	1	1	1	1	2*	1	1	1	1	1	1	0	0
Prochlorothrix hollandica PCC 9006	2509276045	1	1	1	1	1	1	1	1	1	1	1	1	0	0
Pseudanabaena biceps PCC 7429	2504557005	1	1	1	1	1	1	1	1	1	1	1	1	1	0
Pseudanabaena sp. PCC 6802	2506783054	1	1	1	1	1	1	1	1	1	1	1	1	1	0
Pseudanabaena sp. PCC 7367	2504643012	1	1	1	1	1	1	1	1	1	1	1	1	0	1
Pseudanabaena sp. Roaring Creek	2740892533	1	1	1	1	1	1	1	1	1	1	1	1	0	0
Raphidiopsis brookii D9	647000303	1	1	1	1	1	1	1	1*	1	1	1*	1	0	0
Rivularia sp. PCC 7116	2510065008	1	1	1	1	1	1	1	0	0	0	0	0	0	0
Roseofilum sp. BLZ4_bin2	2627853561	1	1	1	1	1	1	1	1	1	1	1	1	0	0
Roseofilum sp. BLZD_bin1	2627853562	1	1	1	1	1	1	1	1	1	1	1	1	0	0
Roseofilum sp. Cyano_bin5	2627853559	1	1	0*	1	1	1	1	1	1	1	1	1	0	0
Roseofilum sp. Guam_bin12	2627853560	1	1	1	1	1	1	1	1	1	1	1	1	0	0
Rubidibacter lacunae KORDI 51-2 (k51_img_annotated_130412)	2524023186	1	1	1	1	1	1	1	2*	1	1	1	1	0	0
Scytonema hofmanni PCC 7110	2551306141	1	1	1	1	1	1	1	1	1	1	1	1	0	0
Scytonema hofmanni UTEX 2349	2507262016	1	1	1	1	1	1	1	0	0	0	0	0	0	0
Scytonema millei VB511283	2648501120	1	1	1	1	1	1	1	1	1	1	1	1	0	0
Scytonema tolypothrichoides VB-61278	2645727633	1	1	1	1	1*	1	1	0	0	0	0	0	0	0
Spirulina major PCC 6313	2506520014	1	1	1	1	1	1	1	1	1	1	1	1	0	0
Spirulina subsalsa PCC 9445	2506520011	1	1	1	1	1	1	1	2*	1	1	1	1	0	0
Stanieria cyanosphaera PCC 7437	2503754019	1	1	1	1	1	1	1	1	1	1	1	1	0	0
Synechococcus sp. 7002	2708742468	1	1	1	1	1	1	1	1	1	1	1	1	0	0
Synechococcus sp. BL107	639857006	1	1	1	1	1	1	1	1	1	1	1	1	0	0
Synechococcus sp. CB0101	649990022	1	1	1	1	1	1	1	1	1	1	1	1	0	0
Synechococcus sp. CB0205	649990023	1	1	1	1	1	1	1	1	0*	1	1	1	0	0
Synechococcus sp. CC9311	637000309	1	1	1	1	1	1	1	1	1	1	1	1	0	0
Synechococcus sp. CC9605	637000310	1	1	1	1	1	1	1	1	1	1	1	1	0	0
Synechococcus sp. CC9616	2517093019	1	1	1	1	1	1	1	1	1	1	1	1	0	0
Synechococcus sp. CC9902	637000311	1	1	1	1	1	1	1	1	1	1	1	1	0	0
Synechococcus sp. GFB01	2636415834	1	1	1*	1	1	1	1	1	1	1	1	1	0	0
Synechococcus sp. JA-2-3B'a(2-13)	637000312	1	1	1	1	1	1	1	1	1	1	1	1	0	0
Synechococcus sp. JA-3-3Ab	637000313	2*	1	1	2*	1	1	1	1	1	1	1	1	0	0
Synechococcus sp. KORDI-100 (genome sequencing)	2507262013	1	1	1	1	1	1	1	1	1	1	1	1	0	0
Synechococcus sp. KORDI-49 (genome sequencing)	2507262011	1	1	1	1	1	1	1	1	1	1	1	1	0	0
Synechococcus sp. KORDI-52 (genome sequencing)	2507262012	1	1	1	1	1	1	1	1	1	1	1	1	0	0
Synechococcus sp. NKBG 042902	2585428034	1	1	1	1	1	1	1	1	1	1	1	1	0	0
Synechococcus sp. NKBG15041c	2579778681	1	1	1	1	1	1	1	1	1	1*	1	1	0	0
Synechococcus sp. OG1	2708742537	1	1	1	1	1	1	1	1	1	1	1	1	0	0
Synechococcus sp. PCC 6312	2509276030	1	1	1	1	1	1	1	1	1	1	1	1	0	0
Synechococcus sp. PCC 7003	2504643000	1	1	1	1	1	1	1	1*	1	1	1	1	0	0
Synechococcus sp. PCC 7117	2504643001	1	1	1	1	1	1	1	1	1	1	1	1	0	0
Synechococcus sp. PCC 73109	2504643003	1	1	1	1	1	1	1	1	1	1	1	1	0	0
Synechococcus sp. PCC 7335	647533236	1	1	1	1	1*	1	1	1	1	1	1	1	0	1
Synechococcus sp. PCC 7336	2506520048	1	1	1	1*	1	1	1	1	1	1	1	1	0	0
Synechococcus sp. PCC 7502	2508501041	1	1	1	1	1	1	1	1	1	1	1	1	1	1
Synechococcus sp. PCC 8807	2504643002	1	1	1	1	1	1	1	1	1	1	1	1	0	0
Synechococcus sp. RCC307	640427148	1	1	1	1	1	1	1	1	1	1	1	1	0	0
Synechococcus sp. REDSEA-S01_B1	2651870193	1	1	1	1	1	1	1	1	1	1	1	1	0	0
Synechococcus sp. REDSEA-S02_B4	2651870194	1	1	1	1	1	1	1	1	1	1	1	1	0	0
Synechococcus sp. RS9916	639857007	1	1	1	1	1	1	1	2*	1	1	1	1	0	0
Synechococcus sp. RS9917	638341213	1	1	1	1	1	1	1	1	1	1	1	1	0	0
Synechococcus sp. SynAce01	2718218441	1	1	1	1	1	1	1	1	1	1	1	1	0	0
Synechococcus sp. WH 8016	2507262052	1	1	1	1	1	1	1	2*	1	1	1	1	0	0
Synechococcus sp. WH 8020	2645727663	1	1	1	1	1	1	1	1	1	1	1	1	0	0
Synechococcus sp. WH 8103 WH8103	2687453380	1	1	1	1	1	1	1	2*	1	1	1	1	0	0
Synechococcus sp. WH 8109	2563366603	1	1	1	1	1	1	1	1	1	1	1	1	0	0
Synechococcus sp. WH5701	638341214	1	1	1	1	1	1	1	1	1	1	1	1	0	0
Synechococcus sp. WH7805	638341215	1	1	1	1	1	1	1	2*	1	1	1	1	0	0
Synechococcus sp. WH8102	637000314	1	1	1	1	1	1	1	2*	1	1	1	1	0	0
Synechocystis sp. GT-S, PCC 6803	651053076	1	1	1	1	1	1	1	1	1	1	1	1	0	0
Synechocystis sp. PCC 6714	2568526149	1	1	1	1	1	1	1	1	1	1	1	1	0	0
Synechocystis sp. PCC 6803	637000315	1	1	1	1	1	1	1	1	1	1	1	1	0	0
Synechocystis sp. PCC 7509	2517572074	1	1	1	2*	1	2*	1	1	1	1	1	1	0	0
Thermosynechococcus elongatus BP-1	637000320	1	1	1	1	1	1	1	1	1	1	1	1	0	0
Thermosynechococcus sp. NK55a	2597489959	1	1	1	1	1	1	1	1	1	1	1	1	0	0
Tolypothrix bouteillei Iicb1	2617271247	1	1	1	1	1	1	1	1	1	1	1	1	0	0
Tolypothrix campylonemoides VB511288	2636415724	1	1	1	1	1	1	1	0	0	0	0	0	0	0
Tolypothrix sp. PCC 7601	2501533201	1	1	1	1	1	1	1	1	1	1	1	1	0	0
Trichodesmium erythraeum IMS101	2627853943	1	1	1	1	1*	1	1	1	1	1	1	1	0	0
Trichodesmium thiebautii H9-4	2627854162	1	1	1	1	1*	1	1	0	0	0	0	0	0	0
Trichormus variabilis ATCC 29413	646564504	1	1	1	1	1	1	1	1	1	1	1	1	0	0
unclassified Synechococcus Bin 27	2651870080	2*	1	1	2	2	2	2	1	1	1*	1*	1*	0	0
Westiella intricata UH HT-29-1	2529292565	1	1	1	1	1	1	1	1	1	1	1	1	0	0
Xenococcus sp. PCC 7305	2508501034	2	2	2	1	1*	1	1	2	2	2	2	2	0	0

## Sheet: S4 à ure 40 Strains
Genome Name / Sample Name	IMG Genome ID	UreA	UreB	UreC	UreD	UreE	UreF	UreG	UrtA	UrtB	UrtC	UrtD	UrtE	Urea carbox	Alloph
Caenarcanum bioreactoricola (SM2F09_MP_sspace)	2554235000	0	0	0	0	0	0	0	0	0	0	0	0	0	0
Calothrix sp. PCC 7507	2505679032	0	0	0	0	0	0	0	1	0	0	0	0	1	1
Candidatus Atelocyanobacterium thalassa ALOHA	646311970	0	0	0	0	0	0	0	0	0	0	0	0	0	0
Candidatus Atelocyanobacterium thalassa SIO64986	2617271233	0	0	0	0	0	0	0	0	0	0	0	0	0	0
Candidatus Gloeomargarita lithophora D10	2718217921	0	0	0	0	0	0	0	0	0	0	0	0	1	1
Crocosphaera watsonii WH 0402	2627853717	0	0	0	0	0	0	0	0	0	0	0	0	0	0
Crocosphaera watsonii WH 8501	2503283009	0	0	0	0	0	0	0	0	0	0	0	0	0	0
Crocosphaera watsonii WH 8501	2623620439	0	0	0	0	0	0	0	0	0	0	0	0	0	0
Crocosphaera watsonii WH 8502	2623620440	0	0	0	0	0	0	0	0	0	0	0	0	0	0
Cyanobacterium sp. UCYN-A2	2528768021	0	0	0	0	0	0	0	0	0	0	0	0	0	0
Cyanothece sp. BH63E, ATCC 51472	2507262054	0	0	0	0	0	0	0	0	0	0	0	0	0	0
Cyanothece sp. BH68, ATCC 51142	641522622	0	0	0	0	0	0	0	0	0	0	0	0	0	0
Cyanothece sp. CCY 0110	640612201	0	0	0	0	0	0	0	0	0	0	0	0	0	0
Cyanothece sp. PCC 8801	643348535	0	0	0	0	0	0	0	0	0	0	0	0	0	0
Cyanothece sp. PCC 8802	644736348	0	0	0	0	0	0	0	0	0	0	0	0	0	0
Gastranaerophilaceae MH_37 (assembly from clc and groopm)	2522572068	0	0	0	0	0	0	0	0	0	0	0	0	0	0
Gastranaerophilaceae Zag_1 (Zagget bin 1)	2523533517	0	0	0	0	0	0	0	0	0	0	0	0	0	0
Gastranaerophilaceae Zag_111 (Zagget_111_MP)	2531839741	0	0	0	0	0	0	0	0	0	0	0	0	0	0
Gastranaerophilus phascolarctosicola (Zagget bin 221)	2523533519	0	0	0	0	0	0	0	0	0	0	0	0	0	0
Gloeobacter kilaueensis JS1	2558309063	0	0	0	0	0	0	0	0	0	0	0	0	1	1
Gloeobacter violaceus PCC 7421	637000121	0	0	0	0	0	0	0	0	0	0	0	0	1	1
Obscuribacter phosphatis (Mle1_12)	2556921048	0	0	0	0	0	0	0	0	0	0	0	0	0	0
Prochlorococcus marinus LG	2606217685	0	0	0	0	0	0	0	0	0	0	0	0	0	0
Prochlorococcus marinus marinus CCMP1375 (SS120)	637000213	0	0	0	0	0	0	0	0	0	0	0	0	0	0
Prochlorococcus marinus MIT9211	641228501	0	0	0	0	0	0	0	0	0	0	0	0	0	0
Prochlorococcus marinus MIT9515	640069324	0	0	0	0	0	0	0	0	0	0	0	0	0	0
Prochlorococcus marinus SS2	2606217313	0	0	0	0	0	0	0	0	0	0	0	0	0	0
Prochlorococcus marinus SS35	2606217311	0	0	0	0	0	0	0	0	0	0	0	0	0	0
Prochlorococcus marinus SS51	2606217315	0	0	0	0	0	0	0	0	0	0	0	0	0	0
Prochlorococcus sp. MIT0601	2606217319	0	0	0	0	0	0	0	0	0	0	0	0	0	0
Prochlorococcus sp. MIT0602	2606217317	0	0	0	0	0	0	0	0	0	0	0	0	0	0
Prochlorococcus sp. MIT0603	2606217686	0	0	0	0	0	0	0	0	0	0	0	0	0	0
Prochlorococcus sp. SS52	2606217314	0	0	0	0	0	0	0	0	0	0	0	0	0	0
Richelia intracellularis HH01	2579778779	0	0	0	0	0	0	0	0	0	0	0	0	0	0
Richelia intracellularis RC01	2622736407	0	0	0	0	0	0	0	0	0	0	0	0	0	0
Synechococcus bacterium JGI 02_L19 (contamination screened)	2721755866	0	0	0	0	0	0	0	0	0	0	0	0	0	0
Synechococcus elongatus PCC 6301	637000307	0	0	0	0	0	0	0	0	0	0	0	0	0	0
Synechococcus elongatus PCC 7942	637000308	0	0	0	0	0	0	0	0	0	0	0	0	0	0
Synechococcus leopoliensis UTEX 625a	2517572104	0	0	0	0	0	0	0	0	0	0	0	0	0	0
Synechococcus sp. WH7803	640427149	0	0	0	0	0	0	0	1	0	0	0	0	0	0

## Sheet: S5 Incomplete ure genes set
Genome Name / Sample Name	IMG Genome ID	UreA	UreB	UreC	UreD	UreE	UreF	UreG	UrtA	UrtB	UrtC	UrtD	UrtE	Urea carbox	Alloph
Aphanocapsa montana BDHKU210001	2627853929	1	1	1	1	0*	1	1	1	1	1	1	1	0	0
candidatus Synechococcus spongiarum SH4	2568526428	1	1	1	1	0*	1	1	1	1	1	1	1	0	0
Leptolyngbya sp. PCC 6406	2517572073	1	1	1	1	0*	1	1*	2*	2	1	1	1	0	0
Leptolyngbya valderiana BDU 20041	2744054667	1	1	1	1*	1*	0*	0*	0	0	0	0	0	0	0
Lyngbya confervoides BDU141951	2636415444	2	2	2	1	0*	1	1*	1	1	1	1	1	0	0
Mastigocladus laminosus UU774	2630968419	1	1	1	0*	1	1	1	1	1	1	1	1	0	0
Nostoc azollae 0708	648028001	0	0	0	0*	1	1	1	0	0	0	0	0	0	0
Oscillatoria limnetica bin re-assembly (V2)	2660238729	1	1	1	1	0*	1	1	1	1	1	1	1	0	0
Oscillatoria sp. PCC 6506	648276706	1	1	0	1	1	1	1	1	1	1	1	1	1	0
Oscillatoriales cyanobacterium MTP1	2724679005	0	0	1	1	0	0	1*	1	1	1	1	1	0	0
Prochloron didemni P2-Fiji	2617271213	1	1	1	1*	0*	0*	1*	1	1	1	1	1	0	0
Prochlorococcus marinus bv. HNLC2	2634166547	1	1	1	0*	0*	1*	1*	1*	1	1	0*	1	0	0
Roseofilum sp. Cyano_bin5	2627853559	1	1	0*	1	1	1	1	1	1	1	1	1	0	0

## Sheet: S6 All Urt 
Genome Name / Sample Name	IMG Genome ID	UreA	UreB	UreC	UreD	UreE	UreF	UreG	UrtA	UrtB	UrtC	UrtD	UrtE	Urea carbox	Alloph
Acaryochloris marina MBIC11017	641228474	1	1	1	1	1	1	1	2	2	2	2	2	0	0
Acaryochloris sp CCMEE 5410	2513237397	1	1	1	1	1	1	1	2	2	2	2	2	0	0
Anabaena sp. WA102	2651869734	1	1	1	1	1	1	1	1	1	1	1	1	0	0
Aphanizomenon flos-aquae 2012/KM1/D3	2630968589	1	1	1	1	1	1	1	1	1	1*	1	1	0	0
Aphanizomenon flos-aquae NIES-81	2585427799	1	1	1	1	1	1	1	1	1	1	1	1	0	0
Aphanocapsa montana BDHKU210001	2627853929	1	1	1	1	0*	1	1	1	1	1	1	1	0	0
Arthrospira platensis C1 (Draft2 circular genome)	2507262036	1	1	1	1	1	1	1	1	1	1*	1	1	0	0
Arthrospira platensis NIES-39	650377906	1	1	1	2*	1	1	1	1	1	1	1	1	0	0
Arthrospira platensis YZ	2687453185	1	1	1	2*	1	1	1	1	1	1	1	1	0	0
Arthrospira sp. PCC 8005	2751185742	1	1	1	1	1	1	1	1	1	1	1	1	0	0
Arthrospira sp. TJSD091	2645728008	1	1	1	1	1	1	1	1	1	1	1	1	0	0
candidatus Synechococcus spongiarum SH4	2568526428	1	1	1	1	0*	1	1	1	1	1	1	1	0	0
Chamaesiphon minutus PCC 6605	2510436000	2	2	2	2	2*	2	2	1	1	1	1	1	1	0
Chlorogloeopsis fritschii PCC 6912	2551306142	1	1	1	1	1	1	1	1	1	1	1	1	0	0
Chlorogloeopsis fritschii PCC 9212	2548877023	1	1	1	1	1	1	1	1	1	1	1	1	0	0
Chroococcales cyanobacterium CENA595	2651869645	1	1	1	1	1	1	1	1	1	1	1	1	0	0
Chroococcidiopsis sp. PCC 6712	2505679029	1	1	1	1	1*	1	1	2	2	2	2	2	0	0
Chroococcidiopsis thermalis PCC 7203	2503538021	1	1	1	1	1	1	1	1	1	1	1	1	0	0
Chrysosporum ovalisporum UAM-MAO	2713896943	1	1	1	1	1	1	1	1	1	1	1	1	0	0
Coleofasciculus chthonoplastes PCC 7420	647533184	1	1	1	1	1	1	1	1	1	1	1	1	0	0
Combined assembly of the cyanobacterial sponge symbionts (Genome Extraction)	2593339233	1	1	1	1	1	1*	1	1	1	1	1	1	0	0
Crinalium epipsammum PCC 9333	2504643013	1	1	1	1	1	1	1	1	1	1	1	1	0	0
Cyanobacterium aponinum PCC 10605	2503707009	1	1	1	1	1	1	1	1	1	1	1	1	0	0
cyanobacterium PCC 7702	2512564012	1	1	1	1	1	1	1	1	1	1	1	1	0	0
Cyanobacterium stanieri PCC 7202	2503283023	1	1	1	1	1	1	1	1	1	1	1	1	0	0
Cyanobium gracile PCC 6307	2508501011	1	1	1	1	1	1	1	1	1	1	1	1	0	0
Cyanobium sp. CACIAM 14	2617271122	1	1	1	1	1	1	1	1	1	1	1	1	0	0
Cyanobium sp. NIES-981	2757320922	1	1	1	1	1	1	1	1	1	1	1	1	0	0
Cyanobium sp. PCC 7001	647533126	1	1	1	1	1	1	1	1	1	1	1	1	0	0
Cyanothece sp. PCC 7424	643348533	1	1	1	1	1*	1	1	1	1	1	1	1	0	0
Cyanothece sp. PCC 7425	643348534	1	1	1	1	1	1	1	1	1	1	1	1	1	1
Cyanothece sp. PCC 7822	648028021	1	1	1	1	1*	1	1	1	1	1	1	1	0	0
Cylindrospermopsis raciborskii CS-505	647000233	1	1	1	1	1	1	1	1	1	1	1	1	0	0
Cylindrospermopsis raciborskii ITEP-A1	2728369583	1	1	1	1	1	1	1	1	1	1	1	1	0	0
Dactylococcopsis salina PCC 8305	2509276056	2	2	2	2	1*	2	2	1	1	1	1	1	0	0
Desertifilum sp. IPPAS B-1220	2751185667	1	1	1	1	1	1	1	1	1	1	1	1	0	0
Dolichospermum circinale ACBU02	2513237000	1	1	1*	1	1	1	1*	1	1	1	1	1	0	0
Dolichospermum circinale AWQC131C (Submitted file with automatic translation by Kostas)	2516653039	1	1	1	1	1	1	1	1	1	1	1	1	0	0
Dolichospermum circinale AWQC310F (Submitted file with automatic translation by Kostas)	2516653040	1	1	1	1	1	1	1	1	1	1	1	1	0	0
Filamentous cyanobacterium ESFC-1	2517572024	1	1	1	1	1	1	1	1	1	1	1	1	0	0
Fischerella muscicola PCC 7414	2548876996	1	1	1	1	1	1	1	1	1	1	1	1	0	0
Fischerella muscicola SAG 1427-1	2548876995	1	1	1	1	1	1	1	1	1	1	1	1	0	0
Fischerella sp. JSC-11	2505679024	1	1	1	1	1	1	1	1	1	1	1	1	0	0
Fischerella sp. NIES-3754	2687453106	1	1	1	1	1	1	1	1	1	1	1	1	0	0
Fischerella sp. PCC 9339	2516653082	1	1	1	1	1	1	1	1	1	1	1	1	0	0
Fischerella sp. PCC 9431	2512875027	1	1	1*	1	1	1	1	1	1	1	1	1	0	0
Fischerella thermalis PCC 7521	2548876998	1	1	1	1	1	1	1	1	1	1	1	1	0	0
Geitlerinema sp. PCC 7105	2510065011	1	1	1	1	1	1	1	1	1	1	1	1	0	0
Geitlerinema sp. PCC 7407	2503538020	1	1	1	1	1	1	1	1	1	1	1	1	0	0
Geminocystis herdmanii PCC 6308	2509601046	1	1	1	1	1	1	1	1	1	1	1	1	0	0
Geminocystis sp. NIES-3708	2675903523	1	1	1	1	1	1	1	1	1	1	1	1	0	0
Geminocystis sp. NIES-3709	2671180423	1	1	1	1	1	1	1	1	1	1	1	1	0	0
Gloeocapsa sp. PCC 73106	2508501033	1	1	1	1	1	1	1	1	1	1	1	1	0	0
Gloeocapsa sp. PCC 7428	2503754017	1	1	1	1	1	1	1	1	1	1	1	1	1	0
Halomicronema hongdechloris C2206	2757320732	1	1	1	1	1	1	1	1	1	1	1	1	0	0
Halothece sp. PCC 7418	2503538028	1	1	1	1	1	1	1	1	1	1	1	1	0	0
Hapalosiphon welwitschii UH strain IC-52-3	2529292566	1	1	1	1	1	1	1	1	1	1	1	1	0	0
Kamptonema formosum PCC 6407	2508501075	1	1	1	1	1	1	1	1	1	1	1	1	1	0
Leptolyngbya boryana PCC 6306	2509601031	1	1	1	1	1	1	1	1	1	1	1	1	1	0
Leptolyngbya sp. 2LT21S03 (Solid & 454 Clean assembly draft 1)	2509601021	1	1	1*	1	1	1	1	1	1	1	1	1	0	0
Leptolyngbya sp. Heron Island J	2576861623	1	1	1	1	1	1	1	1	1	1	1	1	0	1
Leptolyngbya sp. JSC-1	2556921600	1	1	1	1	1	1	1	1	1	1	1	1	0	0
Leptolyngbya sp. KIOST-1	2617271295	1	1	1	1	1	1	1	1	1	1	1	1	0	0
Leptolyngbya sp. NIES-2104	2690315883	1	1	1	1	1	1	1	2	2	2	2	2	1	0
Leptolyngbya sp. NIES-3755	2687453458	1	1	1	1	1	1	1	2	2	2	2	2	1	0
Leptolyngbya sp. O-77	2681813363	1	1*	1	1	1	1	1	1	1	1	1	1	0	0
Leptolyngbya sp. PCC 6406	2517572073	1	1	1	1	0*	1	1*	2*	2	1	1	1	0	0
Leptolyngbya sp. PCC 7375	2509601039	1	1	1	1	1	1	1	1	1	1	1	1	0	1
Leptolyngbya sp. PCC 7376	2503754048	1	1	1	1	1*	1	1	1	1	1	1	1	0	0
Lyngbya confervoides BDU141951	2636415444	2	2	2	1	0*	1	1*	1	1	1	1	1	0	0
Mastigocladus laminosus UU774	2630968419	1	1	1	0*	1	1	1	1	1	1	1	1	0	0
Mastigocoleus testarum BC008	2724678989	2	2	2	2	2	2	2	1	1	1	1	1	0	0
Microcoleus sp. PCC 7113	2509276031	1	1	1	1	1	1	1	1	1	1	1	1	0	0
Microcoleus vaginatus FGP-2	2506210028	1	1	1	1	1	1	1	1	1	1	1	1	1	1
Microcoleus vaginatus PCC 9802	2505119011	1	1	1	1	1	1	1	1	1	1	1	1	1	1
Microcystis aeruginosa DIANCHI905	2531839658	1	1	1	1	1	1	1	1	1	1	1	1	0	0
Microcystis aeruginosa NIES-2481	2721755494	1	1	1	1	1	1	1	1	1	1	1	1	0	0
Microcystis aeruginosa NIES-2549	2645727547	1	1	1	1	1	1	1	1	1	1	1	1	0	0
Microcystis aeruginosa NIES-44	2645727866	1	1	1	1	1	1	1	1	1	1	1	1	0	0
Microcystis aeruginosa NIES-843	641522640	1	1	1	1	1	1	1	1	1	1	1	1	0	0
Microcystis aeruginosa NIES-88	2731957844	1	1	1	1	1	1	1	1	1	1	1	1	0	0
Microcystis aeruginosa PCC 7806	2510917005	1	1	1	1	1	1	1	1	1	1	1	1	0	0
Microcystis aeruginosa PCC 7941	2537562156	1	1	1*	1	1	1	1	1	1	1	1	1	0	0
Microcystis aeruginosa PCC 9432	2534681687	1	1	1	1	1	1	1	1	1	1	1	1	0	0
Microcystis aeruginosa PCC 9701	2534681681	1	1	1	1	1	1	1	1	1	1	1	1	0	0
Microcystis aeruginosa PCC 9806	2534681685	1	1	1	1	1	1	1	1	1	1	1	1	0	0
Microcystis aeruginosa PCC 9808	2534681683	1	1	1	1	1	1	1	1	1	1	1	1	0	0
Microcystis aeruginosa SPC777	2545824749	1	1	1	1	1	1*	1	1	1	1	1	1	0	0
Microcystis aeruginosa TAIHU98	2541047129	1	1	1*	1	1	1	1	1	1	1	1	1	0	0
Microcystis panniformis FACHB-1757	2645727631	1	1	1	1	1	1	1	1	1	1	1	1	0	0
Microcystis sp. PCC 7806SL	2751185885	1	1	1	1	1	1	1	1	1	1	1	1	0	0
Microcystis sp. T1-4	2531839541	1	1	1	1	1	1	1	1	1	1	1	1	0	0
Moorea bouillonii-heterotrophic bacteria co-culture from Papua New Guinea (One linear chromosome and 12 unmapped contigs)	2630969007	1	1	1	1	1	1	1	1	1	1	1	1	0	0
Moorea producens 3L	2506381026	1	1	1	1	1	1	1	1	1	1	1	1	0	0
Moorea producens PAL-8-15-08-1	2718217854	1	1	1	1	1	1	1	1	1	1	1	1	0	0
Moorea producens-heterotrophic bacteria co-culture from Cura?ao (One linear chromosome and 78 unmapped contigs)	2630969006	1	1	1	1	1	1	1	1	1	1	1	1	0	0
Moorea producens-heterotrophic bacteria co-culture from Palmyra Atoll (Complete Genome, 1 Circular Chromosome and 1 Circular Plasmid)	2630968268	1	1	1	1	1	1	1	1	1	1	1	1	0	0
Myxosarcina sp. GI1	2597490276	2	2	2	1	1*	1	1	1	1	1	1	1	0	0
Neosynechococcus sphagnicola CAUP A 1101	2636415546	1	1	1	1	1	1	1	1	1*	1	1	1	0	0
Nodosilinea nodulosa PCC 7104	2509601026	1	1	1	1	1	1	1	1	1	1	1	1	0	0
Nostoc punctiforme PCC 73102	642555144	1	1	1	1	1	1	1	1	1	1	1	1	0	0
Nostoc sp. 996	2630969032	1	1	1	1	1	1	1	1	1	1	1	1	0	0
Nostoc sp. Moss2	2630968269	1	1	1	1	1	1	1	1	1	1	1	1	0	0
Nostoc sp. Moss3	2630969009	1	1	1	1	1	1	1	1	1	1	1	1	0	0
Nostoc sp. Moss4	2630968271	1	1	1	1	1	1	1	1	1	1	1	1	0	0
Nostoc sp. Moss5	2630968270	1	1	1	1	1	1	1	1	1	1	1	1	0	0
Nostoc sp. Moss6	2630969011	1	1	1	1	1	1	1	1	1	1	1	1	0	0
Nostoc sp. PCC 7120	637000199	1	1	1	1	1	1	1	1	1	1	1	1	0	0
Nostocales cyanobacterium HT-58-2	2758568003	1	1	1	1	1	1	1	1	1	1	1	1	0	0
Oscillatoria acuminata PCC 6304	2509276028	1	1	1	1	1	1	1	1	1	1	1	1	0	0
Oscillatoria limnetica bin re-assembly (V2)	2660238729	1	1	1	1	0*	1	1	1	1	1	1	1	0	0
Oscillatoria nigro-viridis PCC 7112	2503982035	1	1	1	1	1	1*	1	1	1	1	1	1	1	1
Oscillatoria sp. PCC 10802	2509276047	1	1	1	1	1	1	1	1	1	1	1	1	0	0
Oscillatoria sp. PCC 6506	648276706	1	1	0	1	1	1	1	1	1	1	1	1	1	0
Oscillatoriales cyanobacterium MTP1	2724679005	0	0	1	1	0	0	1*	1	1	1	1	1	0	0
Oscillatoriales sp. JSC-12	2510065010	1	1	1	1	1	1	1	1	1	1	1	1	0	0
Phormidesmis priestleyi ANA GFM (version 2)	2608642203	2	2	2	2*	1*	1*	1*	1	1	1	1	1	0	0
Phormidesmis sp. BC1401	2627853604	1	1	1	1	1	1	1	1	1	1	1	1	1	0
Phormidium sp. OSCR GFM (version 2)	2608642208	1	1	1	1	1	1	1	1	1	1	1	1	0	0
Phormidium willei BDU 130791	2744054668	1	1	1	1	1	1	1	1	1	1	1	1	0	0
Planktothricoides sp. SR001 (Planktothricoides sp. SR001 non-axenic culture)	2636416084	1	1	1	1	1	1	1	2*	1	1	1	1	0	0
Planktothrix agardhii NIVA-CYA 126/8	2503242000	1	1	1	1	1	1	1	1	1	1	1	1	0	0
Planktothrix agardhii NIVA-CYA 15	2506381000	1	1	1	1	1	1	1	1	1	1	1	1	0	0
Planktothrix agardhii NIVA-CYA 34	2506381012	1	1	1	1	1	1	1	1	1	1	1	1	0	0
Planktothrix agardhii NIVA-CYA 56/3	2523533592	1	1	1	1	1	1	1	1	1	1	1	1	0	0
Planktothrix NIVA-CYA405	2505679099	1	1	1	1	1	1	1	1	1	1	1	1	0	0
Planktothrix prolifica NIVA-CYA 406	2505679100	1	1	1	1	1	1	1	1	1	1	1	1	0	0
Planktothrix prolifica NIVA-CYA 540 (Draft1)	2512875029	1	1	1	1	1	1	1	1	1	1	1	1	0	0
Planktothrix prolifica NIVA-CYA 98	2506381013	1	1	1	1	1	1	1	1	1	1	1	1	0	0
Planktothrix sp. 585	2506381002	1	1	1	1	1	1	1	1	1	1	1	1	0	0
Planktothrix sp. NIVA-CYA407	2523533593	1	1	1	1	1	1	1	1	1	1	1	1	0	0
Planktothrix sp. st147	2507262029	1	1	1	1	1	1	1	1	1	1	1	1	0	0
Pleurocapsa sp. PCC 7319	2509601013	1	1	1	1	1*	1	1	1	1	1	1	2*	0	0
Pleurocapsa sp. PCC 7327	2509276061	1	1	1	1	1	1	1	1	1	1	1	1	0	0
Prochlorococcus marinus AS9601	640069321	1	1	1	1	1	1	1	1	1	1	1	1	0	0
Prochlorococcus marinus bv. HNLC1	2634166546	1	1	1	1	1	1	1	1	1	1	1	1	0	0
Prochlorococcus marinus EQPAC1	2606217689	1	1	1	1	1	1	1	1	1	1	1	1	0	0
Prochlorococcus marinus GP2	2606217606	1	1	1	1	1	1	1	1	1	1	1	1	0	0
Prochlorococcus marinus MIT9116	2606217690	1	1	1	1	1	1	1	1	1	1	1	1	0	0
Prochlorococcus marinus MIT9123	2606217318	1	1	1	1	1	1	1	1	1	1	1	1	0	0
Prochlorococcus marinus MIT9201	2606217687	1	1	1	1	1	1	1	1	1	1	1	1	0	0
Prochlorococcus marinus MIT9202	647533199	1	1	1	1	1	1	1	1	1	1	1	1	0	0
Prochlorococcus marinus MIT9215	640753041	1	1	1	1	1	1	1	1	1	1	1	1	0	0
Prochlorococcus marinus MIT9301	640069322	1	1	1	1	1	1	1	1	1	1	1	1	0	0
Prochlorococcus marinus MIT9302	2606217691	1	1	1	1	1	1	1	1	1	1	1	1	0	0
Prochlorococcus marinus MIT9303	640069323	1	1	1	1	1	1	1	1	1	1	1	1	0	0
Prochlorococcus marinus MIT9311	2606217680	1	1	1	1	1	1	1	1	1	1	1	1	0	0
Prochlorococcus marinus MIT9312	637000210	1	1	1	1	1	1	1	1	1	1	1	1	0	0
Prochlorococcus marinus MIT9313	637000211	1	1	1	1	1	1	1	1	1	1	1	1	0	0
Prochlorococcus marinus MIT9314	2606217312	1	1	1	1	1	1	1	1	1	1	1	1	0	0
Prochlorococcus marinus MIT9321	2606217683	1	1	1	1	1	1	1	1	1	1	1	1	0	0
Prochlorococcus marinus MIT9322	2606217679	1	1	1	1	1	1	1	1	1	1	1	1	0	0
Prochlorococcus marinus MIT9401	2606217316	1	1	1	1	1	1	1	1	1	1	1	1	0	0
Prochlorococcus marinus NATL1A	640069325	1	1	1	1	1	1	1	1	1	1	1	1	0	0
Prochlorococcus marinus NATL2A	637000212	1	1	1	1	1	1	1	1	1	1	1	1	0	0
Prochlorococcus marinus PAC1	2606217419	1	1	1	1	1	1	1	1	1	1	1	1	0	0
Prochlorococcus marinus pastoris CCMP 1986 (MED4)	637000214	1	1	1	1	1	1	1	1	1	1	1	1	0	0
Prochlorococcus marinus SB	2606217677	1	1	1	1	1	1	1	1	1	1	1	1	0	0
Prochlorococcus sp. MIT0604	2606217688	1	1	1	1	1	1	1	1	1	1	1	1	0	0
Prochlorococcus sp. MIT0701	2606217684	1	1	1	1	1	1	1	1	1	1	1	1	0	0
Prochlorococcus sp. MIT0702	2606217681	1	1	1	1	1	1	1	1	1	1	1	1	0	0
Prochlorococcus sp. MIT0703	2606217682	1	1	1	1	1	1	1	1	1	1	1	1	0	0
Prochlorococcus sp. MIT0801	2606217560	1	1	1	1	1	1	1	1	1	1	1	1	0	0
Prochlorococcus sp. MIT9107	2606217692	1	1	1	1	1	1	1	1	1	1	1	1	0	0
Prochlorococcus sp. scB245a_518A17 (unscreened)	2648501290	1*	1*	1*	1*	1*	1*	1*	1	1	1	1	1	0	0
Prochlorococcus sp. scB245a_521B10 (unscreened)	2648501450	1	1	1	1	1	1	1	1	1	1	1	1	0	0
Prochlorococcus sp. scB245a_521O20 (unscreened)	2648501259	1	1	1	1	1	1	1	1	1	1	1	1	0	0
Prochloron didemni P1-Palau	2510461037	1	1	1	1	1	2*	1	1	1	1	1	1	0	0
Prochloron didemni P2-Fiji	2617271213	1	1	1	1*	0*	0*	1*	1	1	1	1	1	0	0
Prochlorothrix hollandica PCC 9006	2509276045	1	1	1	1	1	1	1	1	1	1	1	1	0	0
Pseudanabaena biceps PCC 7429	2504557005	1	1	1	1	1	1	1	1	1	1	1	1	1	0
Pseudanabaena sp. PCC 6802	2506783054	1	1	1	1	1	1	1	1	1	1	1	1	1	0
Pseudanabaena sp. PCC 7367	2504643012	1	1	1	1	1	1	1	1	1	1	1	1	0	1
Pseudanabaena sp. Roaring Creek	2740892533	1	1	1	1	1	1	1	1	1	1	1	1	0	0
Raphidiopsis brookii D9	647000303	1	1	1	1	1	1	1	1*	1	1	1*	1	0	0
Roseofilum sp. BLZ4_bin2	2627853561	1	1	1	1	1	1	1	1	1	1	1	1	0	0
Roseofilum sp. BLZD_bin1	2627853562	1	1	1	1	1	1	1	1	1	1	1	1	0	0
Roseofilum sp. Cyano_bin5	2627853559	1	1	0*	1	1	1	1	1	1	1	1	1	0	0
Roseofilum sp. Guam_bin12	2627853560	1	1	1	1	1	1	1	1	1	1	1	1	0	0
Rubidibacter lacunae KORDI 51-2 (k51_img_annotated_130412)	2524023186	1	1	1	1	1	1	1	2*	1	1	1	1	0	0
Scytonema hofmanni PCC 7110	2551306141	1	1	1	1	1	1	1	1	1	1	1	1	0	0
Scytonema millei VB511283	2648501120	1	1	1	1	1	1	1	1	1	1	1	1	0	0
Spirulina major PCC 6313	2506520014	1	1	1	1	1	1	1	1	1	1	1	1	0	0
Spirulina subsalsa PCC 9445	2506520011	1	1	1	1	1	1	1	2*	1	1	1	1	0	0
Stanieria cyanosphaera PCC 7437	2503754019	1	1	1	1	1	1	1	1	1	1	1	1	0	0
Synechococcus sp. 7002	2708742468	1	1	1	1	1	1	1	1	1	1	1	1	0	0
Synechococcus sp. BL107	639857006	1	1	1	1	1	1	1	1	1	1	1	1	0	0
Synechococcus sp. CB0101	649990022	1	1	1	1	1	1	1	1	1	1	1	1	0	0
Synechococcus sp. CC9311	637000309	1	1	1	1	1	1	1	1	1	1	1	1	0	0
Synechococcus sp. CC9605	637000310	1	1	1	1	1	1	1	1	1	1	1	1	0	0
Synechococcus sp. CC9616	2517093019	1	1	1	1	1	1	1	1	1	1	1	1	0	0
Synechococcus sp. CC9902	637000311	1	1	1	1	1	1	1	1	1	1	1	1	0	0
Synechococcus sp. GFB01	2636415834	1	1	1*	1	1	1	1	1	1	1	1	1	0	0
Synechococcus sp. JA-2-3B'a(2-13)	637000312	1	1	1	1	1	1	1	1	1	1	1	1	0	0
Synechococcus sp. JA-3-3Ab	637000313	2*	1	1	2*	1	1	1	1	1	1	1	1	0	0
Synechococcus sp. KORDI-100 (genome sequencing)	2507262013	1	1	1	1	1	1	1	1	1	1	1	1	0	0
Synechococcus sp. KORDI-49 (genome sequencing)	2507262011	1	1	1	1	1	1	1	1	1	1	1	1	0	0
Synechococcus sp. KORDI-52 (genome sequencing)	2507262012	1	1	1	1	1	1	1	1	1	1	1	1	0	0
Synechococcus sp. NKBG 042902	2585428034	1	1	1	1	1	1	1	1	1	1	1	1	0	0
Synechococcus sp. NKBG15041c	2579778681	1	1	1	1	1	1	1	1	1	1*	1	1	0	0
Synechococcus sp. OG1	2708742537	1	1	1	1	1	1	1	1	1	1	1	1	0	0
Synechococcus sp. PCC 6312	2509276030	1	1	1	1	1	1	1	1	1	1	1	1	0	0
Synechococcus sp. PCC 7003	2504643000	1	1	1	1	1	1	1	1*	1	1	1	1	0	0
Synechococcus sp. PCC 7117	2504643001	1	1	1	1	1	1	1	1	1	1	1	1	0	0
Synechococcus sp. PCC 73109	2504643003	1	1	1	1	1	1	1	1	1	1	1	1	0	0
Synechococcus sp. PCC 7335	647533236	1	1	1	1	1*	1	1	1	1	1	1	1	0	1
Synechococcus sp. PCC 7336	2506520048	1	1	1	1*	1	1	1	1	1	1	1	1	0	0
Synechococcus sp. PCC 7502	2508501041	1	1	1	1	1	1	1	1	1	1	1	1	1	1
Synechococcus sp. PCC 8807	2504643002	1	1	1	1	1	1	1	1	1	1	1	1	0	0
Synechococcus sp. RCC307	640427148	1	1	1	1	1	1	1	1	1	1	1	1	0	0
Synechococcus sp. REDSEA-S01_B1	2651870193	1	1	1	1	1	1	1	1	1	1	1	1	0	0
Synechococcus sp. REDSEA-S02_B4	2651870194	1	1	1	1	1	1	1	1	1	1	1	1	0	0
Synechococcus sp. RS9916	639857007	1	1	1	1	1	1	1	2*	1	1	1	1	0	0
Synechococcus sp. RS9917	638341213	1	1	1	1	1	1	1	1	1	1	1	1	0	0
Synechococcus sp. SynAce01	2718218441	1	1	1	1	1	1	1	1	1	1	1	1	0	0
Synechococcus sp. WH 8016	2507262052	1	1	1	1	1	1	1	2*	1	1	1	1	0	0
Synechococcus sp. WH 8020	2645727663	1	1	1	1	1	1	1	1	1	1	1	1	0	0
Synechococcus sp. WH 8103 WH8103	2687453380	1	1	1	1	1	1	1	2*	1	1	1	1	0	0
Synechococcus sp. WH 8109	2563366603	1	1	1	1	1	1	1	1	1	1	1	1	0	0
Synechococcus sp. WH5701	638341214	1	1	1	1	1	1	1	1	1	1	1	1	0	0
Synechococcus sp. WH7805	638341215	1	1	1	1	1	1	1	2*	1	1	1	1	0	0
Synechococcus sp. WH8102	637000314	1	1	1	1	1	1	1	2*	1	1	1	1	0	0
Synechocystis sp. GT-S, PCC 6803	651053076	1	1	1	1	1	1	1	1	1	1	1	1	0	0
Synechocystis sp. PCC 6714	2568526149	1	1	1	1	1	1	1	1	1	1	1	1	0	0
Synechocystis sp. PCC 6803	637000315	1	1	1	1	1	1	1	1	1	1	1	1	0	0
Synechocystis sp. PCC 7509	2517572074	1	1	1	2*	1	2*	1	1	1	1	1	1	0	0
Thermosynechococcus elongatus BP-1	637000320	1	1	1	1	1	1	1	1	1	1	1	1	0	0
Thermosynechococcus sp. NK55a	2597489959	1	1	1	1	1	1	1	1	1	1	1	1	0	0
Tolypothrix bouteillei Iicb1	2617271247	1	1	1	1	1	1	1	1	1	1	1	1	0	0
Tolypothrix sp. PCC 7601	2501533201	1	1	1	1	1	1	1	1	1	1	1	1	0	0
Trichodesmium erythraeum IMS101	2627853943	1	1	1	1	1*	1	1	1	1	1	1	1	0	0
Trichormus variabilis ATCC 29413	646564504	1	1	1	1	1	1	1	1	1	1	1	1	0	0
unclassified Synechococcus Bin 27	2651870080	2*	1	1	2	2	2	2	1	1	1*	1*	1*	0	0
Westiella intricata UH HT-29-1	2529292565	1	1	1	1	1	1	1	1	1	1	1	1	0	0
Xenococcus sp. PCC 7305	2508501034	2	2	2	1	1*	1	1	2	2	2	2	2	0	0

## Sheet: S7 all ure +urt 
Genome Name / Sample Name	IMG Genome ID	UreA	UreB	UreC	UreD	UreE	UreF	UreG	UrtA	UrtB	UrtC	UrtD	UrtE	Urea carbox	Alloph
Acaryochloris marina MBIC11017	641228474	1	1	1	1	1	1	1	2	2	2	2	2	0	0
Acaryochloris sp CCMEE 5410	2513237397	1	1	1	1	1	1	1	2	2	2	2	2	0	0
Anabaena sp. WA102	2651869734	1	1	1	1	1	1	1	1	1	1	1	1	0	0
Aphanizomenon flos-aquae 2012/KM1/D3	2630968589	1	1	1	1	1	1	1	1	1	1*	1	1	0	0
Aphanizomenon flos-aquae NIES-81	2585427799	1	1	1	1	1	1	1	1	1	1	1	1	0	0
Arthrospira platensis C1 (Draft2 circular genome)	2507262036	1	1	1	1	1	1	1	1	1	1*	1	1	0	0
Arthrospira platensis NIES-39	650377906	1	1	1	2*	1	1	1	1	1	1	1	1	0	0
Arthrospira platensis YZ	2687453185	1	1	1	2*	1	1	1	1	1	1	1	1	0	0
Arthrospira sp. PCC 8005	2751185742	1	1	1	1	1	1	1	1	1	1	1	1	0	0
Arthrospira sp. TJSD091	2645728008	1	1	1	1	1	1	1	1	1	1	1	1	0	0
Chamaesiphon minutus PCC 6605	2510436000	2	2	2	2	2*	2	2	1	1	1	1	1	1	0
Chlorogloeopsis fritschii PCC 6912	2551306142	1	1	1	1	1	1	1	1	1	1	1	1	0	0
Chlorogloeopsis fritschii PCC 9212	2548877023	1	1	1	1	1	1	1	1	1	1	1	1	0	0
Chroococcales cyanobacterium CENA595	2651869645	1	1	1	1	1	1	1	1	1	1	1	1	0	0
Chroococcidiopsis sp. PCC 6712	2505679029	1	1	1	1	1*	1	1	2	2	2	2	2	0	0
Chroococcidiopsis thermalis PCC 7203	2503538021	1	1	1	1	1	1	1	1	1	1	1	1	0	0
Chrysosporum ovalisporum UAM-MAO	2713896943	1	1	1	1	1	1	1	1	1	1	1	1	0	0
Coleofasciculus chthonoplastes PCC 7420	647533184	1	1	1	1	1	1	1	1	1	1	1	1	0	0
Combined assembly of the cyanobacterial sponge symbionts (Genome Extraction)	2593339233	1	1	1	1	1	1*	1	1	1	1	1	1	0	0
Crinalium epipsammum PCC 9333	2504643013	1	1	1	1	1	1	1	1	1	1	1	1	0	0
Cyanobacterium aponinum PCC 10605	2503707009	1	1	1	1	1	1	1	1	1	1	1	1	0	0
cyanobacterium PCC 7702	2512564012	1	1	1	1	1	1	1	1	1	1	1	1	0	0
Cyanobacterium stanieri PCC 7202	2503283023	1	1	1	1	1	1	1	1	1	1	1	1	0	0
Cyanobium gracile PCC 6307	2508501011	1	1	1	1	1	1	1	1	1	1	1	1	0	0
Cyanobium sp. CACIAM 14	2617271122	1	1	1	1	1	1	1	1	1	1	1	1	0	0
Cyanobium sp. NIES-981	2757320922	1	1	1	1	1	1	1	1	1	1	1	1	0	0
Cyanobium sp. PCC 7001	647533126	1	1	1	1	1	1	1	1	1	1	1	1	0	0
Cyanothece sp. PCC 7424	643348533	1	1	1	1	1*	1	1	1	1	1	1	1	0	0
Cyanothece sp. PCC 7425	643348534	1	1	1	1	1	1	1	1	1	1	1	1	1	1
Cyanothece sp. PCC 7822	648028021	1	1	1	1	1*	1	1	1	1	1	1	1	0	0
Cylindrospermopsis raciborskii CS-505	647000233	1	1	1	1	1	1	1	1	1	1	1	1	0	0
Cylindrospermopsis raciborskii ITEP-A1	2728369583	1	1	1	1	1	1	1	1	1	1	1	1	0	0
Dactylococcopsis salina PCC 8305	2509276056	2	2	2	2	1*	2	2	1	1	1	1	1	0	0
Desertifilum sp. IPPAS B-1220	2751185667	1	1	1	1	1	1	1	1	1	1	1	1	0	0
Dolichospermum circinale ACBU02	2513237000	1	1	1*	1	1	1	1*	1	1	1	1	1	0	0
Dolichospermum circinale AWQC131C (Submitted file with automatic translation by Kostas)	2516653039	1	1	1	1	1	1	1	1	1	1	1	1	0	0
Dolichospermum circinale AWQC310F (Submitted file with automatic translation by Kostas)	2516653040	1	1	1	1	1	1	1	1	1	1	1	1	0	0
Filamentous cyanobacterium ESFC-1	2517572024	1	1	1	1	1	1	1	1	1	1	1	1	0	0
Fischerella muscicola PCC 7414	2548876996	1	1	1	1	1	1	1	1	1	1	1	1	0	0
Fischerella muscicola SAG 1427-1	2548876995	1	1	1	1	1	1	1	1	1	1	1	1	0	0
Fischerella sp. JSC-11	2505679024	1	1	1	1	1	1	1	1	1	1	1	1	0	0
Fischerella sp. NIES-3754	2687453106	1	1	1	1	1	1	1	1	1	1	1	1	0	0
Fischerella sp. PCC 9339	2516653082	1	1	1	1	1	1	1	1	1	1	1	1	0	0
Fischerella sp. PCC 9431	2512875027	1	1	1*	1	1	1	1	1	1	1	1	1	0	0
Fischerella thermalis PCC 7521	2548876998	1	1	1	1	1	1	1	1	1	1	1	1	0	0
Geitlerinema sp. PCC 7105	2510065011	1	1	1	1	1	1	1	1	1	1	1	1	0	0
Geitlerinema sp. PCC 7407	2503538020	1	1	1	1	1	1	1	1	1	1	1	1	0	0
Geminocystis herdmanii PCC 6308	2509601046	1	1	1	1	1	1	1	1	1	1	1	1	0	0
Geminocystis sp. NIES-3708	2675903523	1	1	1	1	1	1	1	1	1	1	1	1	0	0
Geminocystis sp. NIES-3709	2671180423	1	1	1	1	1	1	1	1	1	1	1	1	0	0
Gloeocapsa sp. PCC 73106	2508501033	1	1	1	1	1	1	1	1	1	1	1	1	0	0
Gloeocapsa sp. PCC 7428	2503754017	1	1	1	1	1	1	1	1	1	1	1	1	1	0
Halomicronema hongdechloris C2206	2757320732	1	1	1	1	1	1	1	1	1	1	1	1	0	0
Halothece sp. PCC 7418	2503538028	1	1	1	1	1	1	1	1	1	1	1	1	0	0
Hapalosiphon welwitschii UH strain IC-52-3	2529292566	1	1	1	1	1	1	1	1	1	1	1	1	0	0
Kamptonema formosum PCC 6407	2508501075	1	1	1	1	1	1	1	1	1	1	1	1	1	0
Leptolyngbya boryana PCC 6306	2509601031	1	1	1	1	1	1	1	1	1	1	1	1	1	0
Leptolyngbya sp. 2LT21S03 (Solid & 454 Clean assembly draft 1)	2509601021	1	1	1*	1	1	1	1	1	1	1	1	1	0	0
Leptolyngbya sp. Heron Island J	2576861623	1	1	1	1	1	1	1	1	1	1	1	1	0	1
Leptolyngbya sp. JSC-1	2556921600	1	1	1	1	1	1	1	1	1	1	1	1	0	0
Leptolyngbya sp. KIOST-1	2617271295	1	1	1	1	1	1	1	1	1	1	1	1	0	0
Leptolyngbya sp. NIES-2104	2690315883	1	1	1	1	1	1	1	2	2	2	2	2	1	0
Leptolyngbya sp. NIES-3755	2687453458	1	1	1	1	1	1	1	2	2	2	2	2	1	0
Leptolyngbya sp. O-77	2681813363	1	1*	1	1	1	1	1	1	1	1	1	1	0	0
Leptolyngbya sp. PCC 7375	2509601039	1	1	1	1	1	1	1	1	1	1	1	1	0	1
Leptolyngbya sp. PCC 7376	2503754048	1	1	1	1	1*	1	1	1	1	1	1	1	0	0
Mastigocoleus testarum BC008	2724678989	2	2	2	2	2	2	2	1	1	1	1	1	0	0
Microcoleus sp. PCC 7113	2509276031	1	1	1	1	1	1	1	1	1	1	1	1	0	0
Microcoleus vaginatus FGP-2	2506210028	1	1	1	1	1	1	1	1	1	1	1	1	1	1
Microcoleus vaginatus PCC 9802	2505119011	1	1	1	1	1	1	1	1	1	1	1	1	1	1
Microcystis aeruginosa DIANCHI905	2531839658	1	1	1	1	1	1	1	1	1	1	1	1	0	0
Microcystis aeruginosa NIES-2481	2721755494	1	1	1	1	1	1	1	1	1	1	1	1	0	0
Microcystis aeruginosa NIES-2549	2645727547	1	1	1	1	1	1	1	1	1	1	1	1	0	0
Microcystis aeruginosa NIES-44	2645727866	1	1	1	1	1	1	1	1	1	1	1	1	0	0
Microcystis aeruginosa NIES-843	641522640	1	1	1	1	1	1	1	1	1	1	1	1	0	0
Microcystis aeruginosa NIES-88	2731957844	1	1	1	1	1	1	1	1	1	1	1	1	0	0
Microcystis aeruginosa PCC 7806	2510917005	1	1	1	1	1	1	1	1	1	1	1	1	0	0
Microcystis aeruginosa PCC 7941	2537562156	1	1	1*	1	1	1	1	1	1	1	1	1	0	0
Microcystis aeruginosa PCC 9432	2534681687	1	1	1	1	1	1	1	1	1	1	1	1	0	0
Microcystis aeruginosa PCC 9701	2534681681	1	1	1	1	1	1	1	1	1	1	1	1	0	0
Microcystis aeruginosa PCC 9806	2534681685	1	1	1	1	1	1	1	1	1	1	1	1	0	0
Microcystis aeruginosa PCC 9808	2534681683	1	1	1	1	1	1	1	1	1	1	1	1	0	0
Microcystis aeruginosa SPC777	2545824749	1	1	1	1	1	1*	1	1	1	1	1	1	0	0
Microcystis aeruginosa TAIHU98	2541047129	1	1	1*	1	1	1	1	1	1	1	1	1	0	0
Microcystis panniformis FACHB-1757	2645727631	1	1	1	1	1	1	1	1	1	1	1	1	0	0
Microcystis sp. PCC 7806SL	2751185885	1	1	1	1	1	1	1	1	1	1	1	1	0	0
Microcystis sp. T1-4	2531839541	1	1	1	1	1	1	1	1	1	1	1	1	0	0
Moorea bouillonii-heterotrophic bacteria co-culture from Papua New Guinea (One linear chromosome and 12 unmapped contigs)	2630969007	1	1	1	1	1	1	1	1	1	1	1	1	0	0
Moorea producens 3L	2506381026	1	1	1	1	1	1	1	1	1	1	1	1	0	0
Moorea producens PAL-8-15-08-1	2718217854	1	1	1	1	1	1	1	1	1	1	1	1	0	0
Moorea producens-heterotrophic bacteria co-culture from Cura?ao (One linear chromosome and 78 unmapped contigs)	2630969006	1	1	1	1	1	1	1	1	1	1	1	1	0	0
Moorea producens-heterotrophic bacteria co-culture from Palmyra Atoll (Complete Genome, 1 Circular Chromosome and 1 Circular Plasmid)	2630968268	1	1	1	1	1	1	1	1	1	1	1	1	0	0
Myxosarcina sp. GI1	2597490276	2	2	2	1	1*	1	1	1	1	1	1	1	0	0
Neosynechococcus sphagnicola CAUP A 1101	2636415546	1	1	1	1	1	1	1	1	1*	1	1	1	0	0
Nodosilinea nodulosa PCC 7104	2509601026	1	1	1	1	1	1	1	1	1	1	1	1	0	0
Nostoc punctiforme PCC 73102	642555144	1	1	1	1	1	1	1	1	1	1	1	1	0	0
Nostoc sp. 996	2630969032	1	1	1	1	1	1	1	1	1	1	1	1	0	0
Nostoc sp. Moss2	2630968269	1	1	1	1	1	1	1	1	1	1	1	1	0	0
Nostoc sp. Moss3	2630969009	1	1	1	1	1	1	1	1	1	1	1	1	0	0
Nostoc sp. Moss4	2630968271	1	1	1	1	1	1	1	1	1	1	1	1	0	0
Nostoc sp. Moss5	2630968270	1	1	1	1	1	1	1	1	1	1	1	1	0	0
Nostoc sp. Moss6	2630969011	1	1	1	1	1	1	1	1	1	1	1	1	0	0
Nostoc sp. PCC 7120	637000199	1	1	1	1	1	1	1	1	1	1	1	1	0	0
Nostocales cyanobacterium HT-58-2	2758568003	1	1	1	1	1	1	1	1	1	1	1	1	0	0
Oscillatoria acuminata PCC 6304	2509276028	1	1	1	1	1	1	1	1	1	1	1	1	0	0
Oscillatoria nigro-viridis PCC 7112	2503982035	1	1	1	1	1	1*	1	1	1	1	1	1	1	1
Oscillatoria sp. PCC 10802	2509276047	1	1	1	1	1	1	1	1	1	1	1	1	0	0
Oscillatoriales sp. JSC-12	2510065010	1	1	1	1	1	1	1	1	1	1	1	1	0	0
Phormidesmis priestleyi ANA GFM (version 2)	2608642203	2	2	2	2*	1*	1*	1*	1	1	1	1	1	0	0
Phormidesmis sp. BC1401	2627853604	1	1	1	1	1	1	1	1	1	1	1	1	1	0
Phormidium sp. OSCR GFM (version 2)	2608642208	1	1	1	1	1	1	1	1	1	1	1	1	0	0
Phormidium willei BDU 130791	2744054668	1	1	1	1	1	1	1	1	1	1	1	1	0	0
Planktothricoides sp. SR001 (Planktothricoides sp. SR001 non-axenic culture)	2636416084	1	1	1	1	1	1	1	2*	1	1	1	1	0	0
Planktothrix agardhii NIVA-CYA 126/8	2503242000	1	1	1	1	1	1	1	1	1	1	1	1	0	0
Planktothrix agardhii NIVA-CYA 15	2506381000	1	1	1	1	1	1	1	1	1	1	1	1	0	0
Planktothrix agardhii NIVA-CYA 34	2506381012	1	1	1	1	1	1	1	1	1	1	1	1	0	0
Planktothrix agardhii NIVA-CYA 56/3	2523533592	1	1	1	1	1	1	1	1	1	1	1	1	0	0
Planktothrix NIVA-CYA405	2505679099	1	1	1	1	1	1	1	1	1	1	1	1	0	0
Planktothrix prolifica NIVA-CYA 406	2505679100	1	1	1	1	1	1	1	1	1	1	1	1	0	0
Planktothrix prolifica NIVA-CYA 540 (Draft1)	2512875029	1	1	1	1	1	1	1	1	1	1	1	1	0	0
Planktothrix prolifica NIVA-CYA 98	2506381013	1	1	1	1	1	1	1	1	1	1	1	1	0	0
Planktothrix sp. 585	2506381002	1	1	1	1	1	1	1	1	1	1	1	1	0	0
Planktothrix sp. NIVA-CYA407	2523533593	1	1	1	1	1	1	1	1	1	1	1	1	0	0
Planktothrix sp. st147	2507262029	1	1	1	1	1	1	1	1	1	1	1	1	0	0
Pleurocapsa sp. PCC 7319	2509601013	1	1	1	1	1*	1	1	1	1	1	1	2*	0	0
Pleurocapsa sp. PCC 7327	2509276061	1	1	1	1	1	1	1	1	1	1	1	1	0	0
Prochlorococcus marinus AS9601	640069321	1	1	1	1	1	1	1	1	1	1	1	1	0	0
Prochlorococcus marinus bv. HNLC1	2634166546	1	1	1	1	1	1	1	1	1	1	1	1	0	0
Prochlorococcus marinus EQPAC1	2606217689	1	1	1	1	1	1	1	1	1	1	1	1	0	0
Prochlorococcus marinus GP2	2606217606	1	1	1	1	1	1	1	1	1	1	1	1	0	0
Prochlorococcus marinus MIT9116	2606217690	1	1	1	1	1	1	1	1	1	1	1	1	0	0
Prochlorococcus marinus MIT9123	2606217318	1	1	1	1	1	1	1	1	1	1	1	1	0	0
Prochlorococcus marinus MIT9201	2606217687	1	1	1	1	1	1	1	1	1	1	1	1	0	0
Prochlorococcus marinus MIT9202	647533199	1	1	1	1	1	1	1	1	1	1	1	1	0	0
Prochlorococcus marinus MIT9215	640753041	1	1	1	1	1	1	1	1	1	1	1	1	0	0
Prochlorococcus marinus MIT9301	640069322	1	1	1	1	1	1	1	1	1	1	1	1	0	0
Prochlorococcus marinus MIT9302	2606217691	1	1	1	1	1	1	1	1	1	1	1	1	0	0
Prochlorococcus marinus MIT9303	640069323	1	1	1	1	1	1	1	1	1	1	1	1	0	0
Prochlorococcus marinus MIT9311	2606217680	1	1	1	1	1	1	1	1	1	1	1	1	0	0
Prochlorococcus marinus MIT9312	637000210	1	1	1	1	1	1	1	1	1	1	1	1	0	0
Prochlorococcus marinus MIT9313	637000211	1	1	1	1	1	1	1	1	1	1	1	1	0	0
Prochlorococcus marinus MIT9314	2606217312	1	1	1	1	1	1	1	1	1	1	1	1	0	0
Prochlorococcus marinus MIT9321	2606217683	1	1	1	1	1	1	1	1	1	1	1	1	0	0
Prochlorococcus marinus MIT9322	2606217679	1	1	1	1	1	1	1	1	1	1	1	1	0	0
Prochlorococcus marinus MIT9401	2606217316	1	1	1	1	1	1	1	1	1	1	1	1	0	0
Prochlorococcus marinus NATL1A	640069325	1	1	1	1	1	1	1	1	1	1	1	1	0	0
Prochlorococcus marinus NATL2A	637000212	1	1	1	1	1	1	1	1	1	1	1	1	0	0
Prochlorococcus marinus PAC1	2606217419	1	1	1	1	1	1	1	1	1	1	1	1	0	0
Prochlorococcus marinus pastoris CCMP 1986 (MED4)	637000214	1	1	1	1	1	1	1	1	1	1	1	1	0	0
Prochlorococcus marinus SB	2606217677	1	1	1	1	1	1	1	1	1	1	1	1	0	0
Prochlorococcus sp. MIT0604	2606217688	1	1	1	1	1	1	1	1	1	1	1	1	0	0
Prochlorococcus sp. MIT0701	2606217684	1	1	1	1	1	1	1	1	1	1	1	1	0	0
Prochlorococcus sp. MIT0702	2606217681	1	1	1	1	1	1	1	1	1	1	1	1	0	0
Prochlorococcus sp. MIT0703	2606217682	1	1	1	1	1	1	1	1	1	1	1	1	0	0
Prochlorococcus sp. MIT0801	2606217560	1	1	1	1	1	1	1	1	1	1	1	1	0	0
Prochlorococcus sp. MIT9107	2606217692	1	1	1	1	1	1	1	1	1	1	1	1	0	0
Prochlorococcus sp. scB245a_518A17 (unscreened)	2648501290	1*	1*	1*	1*	1*	1*	1*	1	1	1	1	1	0	0
Prochlorococcus sp. scB245a_521B10 (unscreened)	2648501450	1	1	1	1	1	1	1	1	1	1	1	1	0	0
Prochlorococcus sp. scB245a_521O20 (unscreened)	2648501259	1	1	1	1	1	1	1	1	1	1	1	1	0	0
Prochloron didemni P1-Palau	2510461037	1	1	1	1	1	2*	1	1	1	1	1	1	0	0
Prochlorothrix hollandica PCC 9006	2509276045	1	1	1	1	1	1	1	1	1	1	1	1	0	0
Pseudanabaena biceps PCC 7429	2504557005	1	1	1	1	1	1	1	1	1	1	1	1	1	0
Pseudanabaena sp. PCC 6802	2506783054	1	1	1	1	1	1	1	1	1	1	1	1	1	0
Pseudanabaena sp. PCC 7367	2504643012	1	1	1	1	1	1	1	1	1	1	1	1	0	1
Pseudanabaena sp. Roaring Creek	2740892533	1	1	1	1	1	1	1	1	1	1	1	1	0	0
Raphidiopsis brookii D9	647000303	1	1	1	1	1	1	1	1*	1	1	1*	1	0	0
Roseofilum sp. BLZ4_bin2	2627853561	1	1	1	1	1	1	1	1	1	1	1	1	0	0
Roseofilum sp. BLZD_bin1	2627853562	1	1	1	1	1	1	1	1	1	1	1	1	0	0
Roseofilum sp. Guam_bin12	2627853560	1	1	1	1	1	1	1	1	1	1	1	1	0	0
Rubidibacter lacunae KORDI 51-2 (k51_img_annotated_130412)	2524023186	1	1	1	1	1	1	1	2*	1	1	1	1	0	0
Scytonema hofmanni PCC 7110	2551306141	1	1	1	1	1	1	1	1	1	1	1	1	0	0
Scytonema millei VB511283	2648501120	1	1	1	1	1	1	1	1	1	1	1	1	0	0
Spirulina major PCC 6313	2506520014	1	1	1	1	1	1	1	1	1	1	1	1	0	0
Spirulina subsalsa PCC 9445	2506520011	1	1	1	1	1	1	1	2*	1	1	1	1	0	0
Stanieria cyanosphaera PCC 7437	2503754019	1	1	1	1	1	1	1	1	1	1	1	1	0	0
Synechococcus sp. 7002	2708742468	1	1	1	1	1	1	1	1	1	1	1	1	0	0
Synechococcus sp. BL107	639857006	1	1	1	1	1	1	1	1	1	1	1	1	0	0
Synechococcus sp. CB0101	649990022	1	1	1	1	1	1	1	1	1	1	1	1	0	0
Synechococcus sp. CC9311	637000309	1	1	1	1	1	1	1	1	1	1	1	1	0	0
Synechococcus sp. CC9605	637000310	1	1	1	1	1	1	1	1	1	1	1	1	0	0
Synechococcus sp. CC9616	2517093019	1	1	1	1	1	1	1	1	1	1	1	1	0	0
Synechococcus sp. CC9902	637000311	1	1	1	1	1	1	1	1	1	1	1	1	0	0
Synechococcus sp. GFB01	2636415834	1	1	1*	1	1	1	1	1	1	1	1	1	0	0
Synechococcus sp. JA-2-3B'a(2-13)	637000312	1	1	1	1	1	1	1	1	1	1	1	1	0	0
Synechococcus sp. JA-3-3Ab	637000313	2*	1	1	2*	1	1	1	1	1	1	1	1	0	0
Synechococcus sp. KORDI-100 (genome sequencing)	2507262013	1	1	1	1	1	1	1	1	1	1	1	1	0	0
Synechococcus sp. KORDI-49 (genome sequencing)	2507262011	1	1	1	1	1	1	1	1	1	1	1	1	0	0
Synechococcus sp. KORDI-52 (genome sequencing)	2507262012	1	1	1	1	1	1	1	1	1	1	1	1	0	0
Synechococcus sp. NKBG 042902	2585428034	1	1	1	1	1	1	1	1	1	1	1	1	0	0
Synechococcus sp. NKBG15041c	2579778681	1	1	1	1	1	1	1	1	1	1*	1	1	0	0
Synechococcus sp. OG1	2708742537	1	1	1	1	1	1	1	1	1	1	1	1	0	0
Synechococcus sp. PCC 6312	2509276030	1	1	1	1	1	1	1	1	1	1	1	1	0	0
Synechococcus sp. PCC 7003	2504643000	1	1	1	1	1	1	1	1*	1	1	1	1	0	0
Synechococcus sp. PCC 7117	2504643001	1	1	1	1	1	1	1	1	1	1	1	1	0	0
Synechococcus sp. PCC 73109	2504643003	1	1	1	1	1	1	1	1	1	1	1	1	0	0
Synechococcus sp. PCC 7335	647533236	1	1	1	1	1*	1	1	1	1	1	1	1	0	1
Synechococcus sp. PCC 7336	2506520048	1	1	1	1*	1	1	1	1	1	1	1	1	0	0
Synechococcus sp. PCC 7502	2508501041	1	1	1	1	1	1	1	1	1	1	1	1	1	1
Synechococcus sp. PCC 8807	2504643002	1	1	1	1	1	1	1	1	1	1	1	1	0	0
Synechococcus sp. RCC307	640427148	1	1	1	1	1	1	1	1	1	1	1	1	0	0
Synechococcus sp. REDSEA-S01_B1	2651870193	1	1	1	1	1	1	1	1	1	1	1	1	0	0
Synechococcus sp. REDSEA-S02_B4	2651870194	1	1	1	1	1	1	1	1	1	1	1	1	0	0
Synechococcus sp. RS9916	639857007	1	1	1	1	1	1	1	2*	1	1	1	1	0	0
Synechococcus sp. RS9917	638341213	1	1	1	1	1	1	1	1	1	1	1	1	0	0
Synechococcus sp. SynAce01	2718218441	1	1	1	1	1	1	1	1	1	1	1	1	0	0
Synechococcus sp. WH 8016	2507262052	1	1	1	1	1	1	1	2*	1	1	1	1	0	0
Synechococcus sp. WH 8020	2645727663	1	1	1	1	1	1	1	1	1	1	1	1	0	0
Synechococcus sp. WH 8103 WH8103	2687453380	1	1	1	1	1	1	1	2*	1	1	1	1	0	0
Synechococcus sp. WH 8109	2563366603	1	1	1	1	1	1	1	1	1	1	1	1	0	0
Synechococcus sp. WH5701	638341214	1	1	1	1	1	1	1	1	1	1	1	1	0	0
Synechococcus sp. WH7805	638341215	1	1	1	1	1	1	1	2*	1	1	1	1	0	0
Synechococcus sp. WH8102	637000314	1	1	1	1	1	1	1	2*	1	1	1	1	0	0
Synechocystis sp. GT-S, PCC 6803	651053076	1	1	1	1	1	1	1	1	1	1	1	1	0	0
Synechocystis sp. PCC 6714	2568526149	1	1	1	1	1	1	1	1	1	1	1	1	0	0
Synechocystis sp. PCC 6803	637000315	1	1	1	1	1	1	1	1	1	1	1	1	0	0
Synechocystis sp. PCC 7509	2517572074	1	1	1	2*	1	2*	1	1	1	1	1	1	0	0
Thermosynechococcus elongatus BP-1	637000320	1	1	1	1	1	1	1	1	1	1	1	1	0	0
Thermosynechococcus sp. NK55a	2597489959	1	1	1	1	1	1	1	1	1	1	1	1	0	0
Tolypothrix bouteillei Iicb1	2617271247	1	1	1	1	1	1	1	1	1	1	1	1	0	0
Tolypothrix sp. PCC 7601	2501533201	1	1	1	1	1	1	1	1	1	1	1	1	0	0
Trichodesmium erythraeum IMS101	2627853943	1	1	1	1	1*	1	1	1	1	1	1	1	0	0
Trichormus variabilis ATCC 29413	646564504	1	1	1	1	1	1	1	1	1	1	1	1	0	0
unclassified Synechococcus Bin 27	2651870080	2*	1	1	2	2	2	2	1	1	1*	1*	1*	0	0
Westiella intricata UH HT-29-1	2529292565	1	1	1	1	1	1	1	1	1	1	1	1	0	0
Xenococcus sp. PCC 7305	2508501034	2	2	2	1	1*	1	1	2	2	2	2	2	0	0

## Sheet: S8 ure sans urt sans UC AH 
Genome Name / Sample Name	IMG Genome ID	UreA	UreB	UreC	UreD	UreE	UreF	UreG	UrtA	UrtB	UrtC	UrtD	UrtE	Urea carbox	Alloph
Anabaena sp. 4-3	2675903261	1	1	1	1	1	1	1	0	0	0	0	0	0	0
Anabaena sp. 90	2561511140	1	1	1	1	1	1	1	0	0	0	0	0	0	0
Anabaena sp. ATCC 33047	2724679208	1	1	1	1	1	1	1	0	0	0	0	0	0	0
Calothrix desertica PCC 7102	2509887024	1	1	1	1	1	1	1	0	0	0	0	0	0	0
Calothrix sp. 336/3	2654587977	1	1	1	1	1	1	1	0	0	0	0	0	0	0
Calothrix sp. PCC 6303	2503982036	1	1	1	1	1	1	1	0	0	0	0	0	0	0
Calothrix sp. PCC 7103	2507262048	1	1	1	1	1	1	1	0	0	0	0	0	0	0
Fischerella sp. PCC 9605	2516143000	1	1	1	1	1	1	1	0	0	0	0	0	0	0
Fortiea contorta PCC 7126	2509601027	1	1	1	1	1	1	1	0	0	0	0	0	0	0
Hassallia byssoidea VB512170	2627853647	1	1	1	1	1	1	2*	0	0	0	0	0	0	0
Lyngbya aestuarii BL J	2576861326	1	1	1	1	1	1	1	0	0	0	0	0	0	0
Lyngbya sp. PCC 8106	639857035	1	1	1	1	1	1	1	0	0	0	0	0	0	0
Mastigocladopsis repens PCC 10914	2517093042	1	1	1	1	1	1	1	0	0	0	0	0	0	0
Nodularia spumigena CCY9414	2562617131	1	1	1	1	1	1	1	0	0	0	0	0	0	0
Nostoc piscinale CENA21	2648501874	1	1	1	1	1	1	1	0	0	0	0	0	0	0
Nostoc sp. NIES-3756	2671180707	1	1	1	1	1	1	1	0	0	0	0	0	0	0
Nostoc sp. PCC 7107	2503707008	1	1	1	1	1	1	1	0	0	0	0	0	0	0
Nostoc sp. PCC 7524	2509601032	1	1	1	1	1	1	1	0	0	0	0	0	0	0
Rivularia sp. PCC 7116	2510065008	1	1	1	1	1	1	1	0	0	0	0	0	0	0
Scytonema hofmanni UTEX 2349	2507262016	1	1	1	1	1	1	1	0	0	0	0	0	0	0
Scytonema tolypothrichoides VB-61278	2645727633	1	1	1	1	1*	1	1	0	0	0	0	0	0	0
Tolypothrix campylonemoides VB511288	2636415724	1	1	1	1	1	1	1	0	0	0	0	0	0	0
Trichodesmium thiebautii H9-4	2627854162	1	1	1	1	1*	1	1	0	0	0	0	0	0	0

## Sheet: S9 Duplication
Genome Name / Sample Name	IMG Genome ID	UreA	UreB	UreC	UreD	UreE	UreF	UreG	UrtA	UrtB	UrtC	UrtD	UrtE	Urea carbox	Alloph
Acaryochloris marina MBIC11017	641228474	1	1	1	1	1	1	1	2	2	2	2	2	0	0
Acaryochloris sp CCMEE 5410	2513237397	1	1	1	1	1	1	1	2	2	2	2	2	0	0
Arthrospira platensis NIES-39	650377906	1	1	1	2*	1	1	1	1	1	1	1	1	0	0
Arthrospira platensis YZ	2687453185	1	1	1	2*	1	1	1	1	1	1	1	1	0	0
Chamaesiphon minutus PCC 6605	2510436000	2	2	2	2	2*	2	2	1	1	1	1	1	1	0
Chroococcidiopsis sp. PCC 6712	2505679029	1	1	1	1	1*	1	1	2	2	2	2	2	0	0
Dactylococcopsis salina PCC 8305	2509276056	2	2	2	2	1*	2	2	1	1	1	1	1	0	0
Hassallia byssoidea VB512170	2627853647	1	1	1	1	1	1	2*	0	0	0	0	0	0	0
Leptolyngbya sp. NIES-2104	2690315883	1	1	1	1	1	1	1	2	2	2	2	2	1	0
Leptolyngbya sp. NIES-3755	2687453458	1	1	1	1	1	1	1	2	2	2	2	2	1	0
Leptolyngbya sp. PCC 6406	2517572073	1	1	1	1	0*	1	1*	2*	2	1	1	1	0	0
Lyngbya confervoides BDU141951	2636415444	2	2	2	1	0*	1	1*	1	1	1	1	1	0	0
Mastigocoleus testarum BC008	2724678989	2	2	2	2	2	2	2	1	1	1	1	1	0	0
Myxosarcina sp. GI1	2597490276	2	2	2	1	1*	1	1	1	1	1	1	1	0	0
Phormidesmis priestleyi ANA GFM (version 2)	2608642203	2	2	2	2*	1*	1*	1*	1	1	1	1	1	0	0
Planktothricoides sp. SR001 (Planktothricoides sp. SR001 non-axenic culture)	2636416084	1	1	1	1	1	1	1	2*	1	1	1	1	0	0
Pleurocapsa sp. PCC 7319	2509601013	1	1	1	1	1*	1	1	1	1	1	1	2*	0	0
Prochloron didemni P1-Palau	2510461037	1	1	1	1	1	2*	1	1	1	1	1	1	0	0
Rubidibacter lacunae KORDI 51-2 (k51_img_annotated_130412)	2524023186	1	1	1	1	1	1	1	2*	1	1	1	1	0	0
Spirulina subsalsa PCC 9445	2506520011	1	1	1	1	1	1	1	2*	1	1	1	1	0	0
Synechococcus sp. JA-3-3Ab	637000313	2*	1	1	2*	1	1	1	1	1	1	1	1	0	0
Synechococcus sp. RS9916	639857007	1	1	1	1	1	1	1	2*	1	1	1	1	0	0
Synechococcus sp. WH 8016	2507262052	1	1	1	1	1	1	1	2*	1	1	1	1	0	0
Synechococcus sp. WH 8103	2687453380	1	1	1	1	1	1	1	2*	1	1	1	1	0	0
Synechococcus sp. WH7805	638341215	1	1	1	1	1	1	1	2*	1	1	1	1	0	0
Synechococcus sp. WH8102	637000314	1	1	1	1	1	1	1	2*	1	1	1	1	0	0
Synechocystis sp. PCC 7509	2517572074	1	1	1	2*	1	2*	1	1	1	1	1	1	0	0
unclassified Synechococcus Bin 27	2651870080	2*	1	1	2	2	2	2	1	1	1*	1*	1*	0	0
Xenococcus sp. PCC 7305	2508501034	2	2	2	1	1*	1	1	2	2	2	2	2	0	0

## Sheet: S10 ure sans UC AH 
Genome Name / Sample Name	IMG Genome ID	UreA	UreB	UreC	UreD	UreE	UreF	UreG	UrtA	UrtB	UrtC	UrtD	UrtE	Urea carbox	Alloph
Acaryochloris marina MBIC11017	641228474	1	1	1	1	1	1	1	2	2	2	2	2	0	0
Acaryochloris sp CCMEE 5410	2513237397	1	1	1	1	1	1	1	2	2	2	2	2	0	0
Anabaena cylindrica PCC 7122	2503982047	1	1	1	1	1	1	1	1	0	0	0	0	0	0
Anabaena sp. 4-3	2675903261	1	1	1	1	1	1	1	0	0	0	0	0	0	0
Anabaena sp. 90	2561511140	1	1	1	1	1	1	1	0	0	0	0	0	0	0
Anabaena sp. ATCC 33047	2724679208	1	1	1	1	1	1	1	0	0	0	0	0	0	0
Anabaena sp. PCC 7108	2506485002	1	1	1	1	1	1	1	1	0	0	0	0	0	0
Anabaena sp. WA102	2651869734	1	1	1	1	1	1	1	1	1	1	1	1	0	0
Aphanizomenon flos-aquae 2012/KM1/D3	2630968589	1	1	1	1	1	1	1	1	1	1*	1	1	0	0
Aphanizomenon flos-aquae NIES-81	2585427799	1	1	1	1	1	1	1	1	1	1	1	1	0	0
Arthrospira maxima CS-328	642979357	1	1	1	1	1	1	1	0	0	0	0	1	0	0
Arthrospira platensis C1 (Draft2 circular genome)	2507262036	1	1	1	1	1	1	1	1	1	1*	1	1	0	0
Arthrospira platensis NIES-39	650377906	1	1	1	2*	1	1	1	1	1	1	1	1	0	0
Arthrospira platensis YZ	2687453185	1	1	1	2*	1	1	1	1	1	1	1	1	0	0
Arthrospira sp. PCC 8005	2751185742	1	1	1	1	1	1	1	1	1	1	1	1	0	0
Arthrospira sp. TJSD091	2645728008	1	1	1	1	1	1	1	1	1	1	1	1	0	0
Calothrix desertica PCC 7102	2509887024	1	1	1	1	1	1	1	0	0	0	0	0	0	0
Calothrix sp. 336/3	2654587977	1	1	1	1	1	1	1	0	0	0	0	0	0	0
Calothrix sp. PCC 6303	2503982036	1	1	1	1	1	1	1	0	0	0	0	0	0	0
Calothrix sp. PCC 7103	2507262048	1	1	1	1	1	1	1	0	0	0	0	0	0	0
Chlorogloeopsis fritschii PCC 6912	2551306142	1	1	1	1	1	1	1	1	1	1	1	1	0	0
Chlorogloeopsis fritschii PCC 9212	2548877023	1	1	1	1	1	1	1	1	1	1	1	1	0	0
Chroococcales cyanobacterium CENA595	2651869645	1	1	1	1	1	1	1	1	1	1	1	1	0	0
Chroococcidiopsis sp. PCC 6712	2505679029	1	1	1	1	1*	1	1	2	2	2	2	2	0	0
Chroococcidiopsis thermalis PCC 7203	2503538021	1	1	1	1	1	1	1	1	1	1	1	1	0	0
Chrysosporum ovalisporum UAM-MAO	2713896943	1	1	1	1	1	1	1	1	1	1	1	1	0	0
Coleofasciculus chthonoplastes PCC 7420	647533184	1	1	1	1	1	1	1	1	1	1	1	1	0	0
Combined assembly of the cyanobacterial sponge symbionts (Genome Extraction)	2593339233	1	1	1	1	1	1*	1	1	1	1	1	1	0	0
Crinalium epipsammum PCC 9333	2504643013	1	1	1	1	1	1	1	1	1	1	1	1	0	0
Cyanobacterium aponinum PCC 10605	2503707009	1	1	1	1	1	1	1	1	1	1	1	1	0	0
cyanobacterium PCC 7702	2512564012	1	1	1	1	1	1	1	1	1	1	1	1	0	0
Cyanobacterium stanieri PCC 7202	2503283023	1	1	1	1	1	1	1	1	1	1	1	1	0	0
Cyanobium gracile PCC 6307	2508501011	1	1	1	1	1	1	1	1	1	1	1	1	0	0
Cyanobium sp. CACIAM 14	2617271122	1	1	1	1	1	1	1	1	1	1	1	1	0	0
Cyanobium sp. NIES-981	2757320922	1	1	1	1	1	1	1	1	1	1	1	1	0	0
Cyanobium sp. PCC 7001	647533126	1	1	1	1	1	1	1	1	1	1	1	1	0	0
Cyanothece sp. PCC 7424	643348533	1	1	1	1	1*	1	1	1	1	1	1	1	0	0
Cyanothece sp. PCC 7822	648028021	1	1	1	1	1*	1	1	1	1	1	1	1	0	0
Cylindrospermopsis raciborskii CS-505	647000233	1	1	1	1	1	1	1	1	1	1	1	1	0	0
Cylindrospermopsis raciborskii ITEP-A1	2728369583	1	1	1	1	1	1	1	1	1	1	1	1	0	0
Cylindrospermum stagnale PCC 7417	2509601025	1	1	1	1	1*	1	1	1	0	0	0	0	0	0
Dactylococcopsis salina PCC 8305	2509276056	2	2	2	2	1*	2	2	1	1	1	1	1	0	0
Desertifilum sp. IPPAS B-1220	2751185667	1	1	1	1	1	1	1	1	1	1	1	1	0	0
Dolichospermum circinale ACBU02	2513237000	1	1	1*	1	1	1	1*	1	1	1	1	1	0	0
Dolichospermum circinale AWQC131C (Submitted file with automatic translation by Kostas)	2516653039	1	1	1	1	1	1	1	1	1	1	1	1	0	0
Dolichospermum circinale AWQC310F (Submitted file with automatic translation by Kostas)	2516653040	1	1	1	1	1	1	1	1	1	1	1	1	0	0
Filamentous cyanobacterium ESFC-1	2517572024	1	1	1	1	1	1	1	1	1	1	1	1	0	0
Fischerella muscicola PCC 7414	2548876996	1	1	1	1	1	1	1	1	1	1	1	1	0	0
Fischerella muscicola SAG 1427-1	2548876995	1	1	1	1	1	1	1	1	1	1	1	1	0	0
Fischerella sp. JSC-11	2505679024	1	1	1	1	1	1	1	1	1	1	1	1	0	0
Fischerella sp. NIES-3754	2687453106	1	1	1	1	1	1	1	1	1	1	1	1	0	0
Fischerella sp. PCC 9339	2516653082	1	1	1	1	1	1	1	1	1	1	1	1	0	0
Fischerella sp. PCC 9431	2512875027	1	1	1*	1	1	1	1	1	1	1	1	1	0	0
Fischerella sp. PCC 9605	2516143000	1	1	1	1	1	1	1	0	0	0	0	0	0	0
Fischerella thermalis PCC 7521	2548876998	1	1	1	1	1	1	1	1	1	1	1	1	0	0
Fortiea contorta PCC 7126	2509601027	1	1	1	1	1	1	1	0	0	0	0	0	0	0
Geitlerinema sp. PCC 7105	2510065011	1	1	1	1	1	1	1	1	1	1	1	1	0	0
Geitlerinema sp. PCC 7407	2503538020	1	1	1	1	1	1	1	1	1	1	1	1	0	0
Geminocystis herdmanii PCC 6308	2509601046	1	1	1	1	1	1	1	1	1	1	1	1	0	0
Geminocystis sp. NIES-3708	2675903523	1	1	1	1	1	1	1	1	1	1	1	1	0	0
Geminocystis sp. NIES-3709	2671180423	1	1	1	1	1	1	1	1	1	1	1	1	0	0
Gloeocapsa sp. PCC 73106	2508501033	1	1	1	1	1	1	1	1	1	1	1	1	0	0
Halomicronema hongdechloris C2206	2757320732	1	1	1	1	1	1	1	1	1	1	1	1	0	0
Halothece sp. PCC 7418	2503538028	1	1	1	1	1	1	1	1	1	1	1	1	0	0
Hapalosiphon welwitschii UH strain IC-52-3	2529292566	1	1	1	1	1	1	1	1	1	1	1	1	0	0
Hassallia byssoidea VB512170	2627853647	1	1	1	1	1	1	2*	0	0	0	0	0	0	0
Leptolyngbya sp. 2LT21S03 (Solid & 454 Clean assembly draft 1)	2509601021	1	1	1*	1	1	1	1	1	1	1	1	1	0	0
Leptolyngbya sp. JSC-1	2556921600	1	1	1	1	1	1	1	1	1	1	1	1	0	0
Leptolyngbya sp. KIOST-1	2617271295	1	1	1	1	1	1	1	1	1	1	1	1	0	0
Leptolyngbya sp. O-77	2681813363	1	1*	1	1	1	1	1	1	1	1	1	1	0	0
Leptolyngbya sp. PCC 7376	2503754048	1	1	1	1	1*	1	1	1	1	1	1	1	0	0
Lyngbya aestuarii BL J	2576861326	1	1	1	1	1	1	1	0	0	0	0	0	0	0
Lyngbya sp. PCC 8106	639857035	1	1	1	1	1	1	1	0	0	0	0	0	0	0
Mastigocladopsis repens PCC 10914	2517093042	1	1	1	1	1	1	1	0	0	0	0	0	0	0
Mastigocoleus testarum BC008	2724678989	2	2	2	2	2	2	2	1	1	1	1	1	0	0
Microcoleus sp. PCC 7113	2509276031	1	1	1	1	1	1	1	1	1	1	1	1	0	0
Microcystis aeruginosa DIANCHI905	2531839658	1	1	1	1	1	1	1	1	1	1	1	1	0	0
Microcystis aeruginosa NIES-2481	2721755494	1	1	1	1	1	1	1	1	1	1	1	1	0	0
Microcystis aeruginosa NIES-2549	2645727547	1	1	1	1	1	1	1	1	1	1	1	1	0	0
Microcystis aeruginosa NIES-44	2645727866	1	1	1	1	1	1	1	1	1	1	1	1	0	0
Microcystis aeruginosa NIES-843	641522640	1	1	1	1	1	1	1	1	1	1	1	1	0	0
Microcystis aeruginosa NIES-88	2731957844	1	1	1	1	1	1	1	1	1	1	1	1	0	0
Microcystis aeruginosa PCC 7806	2510917005	1	1	1	1	1	1	1	1	1	1	1	1	0	0
Microcystis aeruginosa PCC 7941	2537562156	1	1	1*	1	1	1	1	1	1	1	1	1	0	0
Microcystis aeruginosa PCC 9432	2534681687	1	1	1	1	1	1	1	1	1	1	1	1	0	0
Microcystis aeruginosa PCC 9701	2534681681	1	1	1	1	1	1	1	1	1	1	1	1	0	0
Microcystis aeruginosa PCC 9806	2534681685	1	1	1	1	1	1	1	1	1	1	1	1	0	0
Microcystis aeruginosa PCC 9808	2534681683	1	1	1	1	1	1	1	1	1	1	1	1	0	0
Microcystis aeruginosa SPC777	2545824749	1	1	1	1	1	1*	1	1	1	1	1	1	0	0
Microcystis aeruginosa TAIHU98	2541047129	1	1	1*	1	1	1	1	1	1	1	1	1	0	0
Microcystis panniformis FACHB-1757	2645727631	1	1	1	1	1	1	1	1	1	1	1	1	0	0
Microcystis sp. PCC 7806SL	2751185885	1	1	1	1	1	1	1	1	1	1	1	1	0	0
Microcystis sp. T1-4	2531839541	1	1	1	1	1	1	1	1	1	1	1	1	0	0
Moorea bouillonii-heterotrophic bacteria co-culture from Papua New Guinea (One linear chromosome and 12 unmapped contigs)	2630969007	1	1	1	1	1	1	1	1	1	1	1	1	0	0
Moorea producens 3L	2506381026	1	1	1	1	1	1	1	1	1	1	1	1	0	0
Moorea producens PAL-8-15-08-1	2718217854	1	1	1	1	1	1	1	1	1	1	1	1	0	0
Moorea producens-heterotrophic bacteria co-culture from Cura?ao (One linear chromosome and 78 unmapped contigs)	2630969006	1	1	1	1	1	1	1	1	1	1	1	1	0	0
Moorea producens-heterotrophic bacteria co-culture from Palmyra Atoll (Complete Genome, 1 Circular Chromosome and 1 Circular Plasmid)	2630968268	1	1	1	1	1	1	1	1	1	1	1	1	0	0
Myxosarcina sp. GI1	2597490276	2	2	2	1	1*	1	1	1	1	1	1	1	0	0
Neosynechococcus sphagnicola CAUP A 1101	2636415546	1	1	1	1	1	1	1	1	1*	1	1	1	0	0
Nodosilinea nodulosa PCC 7104	2509601026	1	1	1	1	1	1	1	1	1	1	1	1	0	0
Nodularia spumigena CCY9414	2562617131	1	1	1	1	1	1	1	0	0	0	0	0	0	0
Nodularia spumigena CENA596	2744054834	1	1	1	1	1	1	1	0*	1	1	1	1	0	0
Nostoc piscinale CENA21	2648501874	1	1	1	1	1	1	1	0	0	0	0	0	0	0
Nostoc punctiforme PCC 73102	642555144	1	1	1	1	1	1	1	1	1	1	1	1	0	0
Nostoc sp. 996	2630969032	1	1	1	1	1	1	1	1	1	1	1	1	0	0
Nostoc sp. Moss2	2630968269	1	1	1	1	1	1	1	1	1	1	1	1	0	0
Nostoc sp. Moss3	2630969009	1	1	1	1	1	1	1	1	1	1	1	1	0	0
Nostoc sp. Moss4	2630968271	1	1	1	1	1	1	1	1	1	1	1	1	0	0
Nostoc sp. Moss5	2630968270	1	1	1	1	1	1	1	1	1	1	1	1	0	0
Nostoc sp. Moss6	2630969011	1	1	1	1	1	1	1	1	1	1	1	1	0	0
Nostoc sp. NIES-3756	2671180707	1	1	1	1	1	1	1	0	0	0	0	0	0	0
Nostoc sp. PCC 7107	2503707008	1	1	1	1	1	1	1	0	0	0	0	0	0	0
Nostoc sp. PCC 7120	637000199	1	1	1	1	1	1	1	1	1	1	1	1	0	0
Nostoc sp. PCC 7524	2509601032	1	1	1	1	1	1	1	0	0	0	0	0	0	0
Nostocales cyanobacterium HT-58-2	2758568003	1	1	1	1	1	1	1	1	1	1	1	1	0	0
Oscillatoria acuminata PCC 6304	2509276028	1	1	1	1	1	1	1	1	1	1	1	1	0	0
Oscillatoria sp. PCC 10802	2509276047	1	1	1	1	1	1	1	1	1	1	1	1	0	0
Oscillatoriales sp. JSC-12	2510065010	1	1	1	1	1	1	1	1	1	1	1	1	0	0
Phormidesmis priestleyi ANA GFM (version 2)	2608642203	2	2	2	2*	1*	1*	1*	1	1	1	1	1	0	0
Phormidium sp. OSCR GFM (version 2)	2608642208	1	1	1	1	1	1	1	1	1	1	1	1	0	0
Phormidium willei BDU 130791	2744054668	1	1	1	1	1	1	1	1	1	1	1	1	0	0
Planktothricoides sp. SR001 (Planktothricoides sp. SR001 non-axenic culture)	2636416084	1	1	1	1	1	1	1	2*	1	1	1	1	0	0
Planktothrix agardhii NIVA-CYA 126/8	2503242000	1	1	1	1	1	1	1	1	1	1	1	1	0	0
Planktothrix agardhii NIVA-CYA 15	2506381000	1	1	1	1	1	1	1	1	1	1	1	1	0	0
Planktothrix agardhii NIVA-CYA 34	2506381012	1	1	1	1	1	1	1	1	1	1	1	1	0	0
Planktothrix agardhii NIVA-CYA 56/3	2523533592	1	1	1	1	1	1	1	1	1	1	1	1	0	0
Planktothrix NIVA-CYA405	2505679099	1	1	1	1	1	1	1	1	1	1	1	1	0	0
Planktothrix prolifica NIVA-CYA 406	2505679100	1	1	1	1	1	1	1	1	1	1	1	1	0	0
Planktothrix prolifica NIVA-CYA 540 (Draft1)	2512875029	1	1	1	1	1	1	1	1	1	1	1	1	0	0
Planktothrix prolifica NIVA-CYA 98	2506381013	1	1	1	1	1	1	1	1	1	1	1	1	0	0
Planktothrix sp. 585	2506381002	1	1	1	1	1	1	1	1	1	1	1	1	0	0
Planktothrix sp. NIVA-CYA407	2523533593	1	1	1	1	1	1	1	1	1	1	1	1	0	0
Planktothrix sp. st147	2507262029	1	1	1	1	1	1	1	1	1	1	1	1	0	0
Pleurocapsa sp. PCC 7319	2509601013	1	1	1	1	1*	1	1	1	1	1	1	2*	0	0
Pleurocapsa sp. PCC 7327	2509276061	1	1	1	1	1	1	1	1	1	1	1	1	0	0
Prochlorococcus marinus AS9601	640069321	1	1	1	1	1	1	1	1	1	1	1	1	0	0
Prochlorococcus marinus bv. HNLC1	2634166546	1	1	1	1	1	1	1	1	1	1	1	1	0	0
Prochlorococcus marinus EQPAC1	2606217689	1	1	1	1	1	1	1	1	1	1	1	1	0	0
Prochlorococcus marinus GP2	2606217606	1	1	1	1	1	1	1	1	1	1	1	1	0	0
Prochlorococcus marinus MIT9116	2606217690	1	1	1	1	1	1	1	1	1	1	1	1	0	0
Prochlorococcus marinus MIT9123	2606217318	1	1	1	1	1	1	1	1	1	1	1	1	0	0
Prochlorococcus marinus MIT9201	2606217687	1	1	1	1	1	1	1	1	1	1	1	1	0	0
Prochlorococcus marinus MIT9202	647533199	1	1	1	1	1	1	1	1	1	1	1	1	0	0
Prochlorococcus marinus MIT9215	640753041	1	1	1	1	1	1	1	1	1	1	1	1	0	0
Prochlorococcus marinus MIT9301	640069322	1	1	1	1	1	1	1	1	1	1	1	1	0	0
Prochlorococcus marinus MIT9302	2606217691	1	1	1	1	1	1	1	1	1	1	1	1	0	0
Prochlorococcus marinus MIT9303	640069323	1	1	1	1	1	1	1	1	1	1	1	1	0	0
Prochlorococcus marinus MIT9311	2606217680	1	1	1	1	1	1	1	1	1	1	1	1	0	0
Prochlorococcus marinus MIT9312	637000210	1	1	1	1	1	1	1	1	1	1	1	1	0	0
Prochlorococcus marinus MIT9313	637000211	1	1	1	1	1	1	1	1	1	1	1	1	0	0
Prochlorococcus marinus MIT9314	2606217312	1	1	1	1	1	1	1	1	1	1	1	1	0	0
Prochlorococcus marinus MIT9321	2606217683	1	1	1	1	1	1	1	1	1	1	1	1	0	0
Prochlorococcus marinus MIT9322	2606217679	1	1	1	1	1	1	1	1	1	1	1	1	0	0
Prochlorococcus marinus MIT9401	2606217316	1	1	1	1	1	1	1	1	1	1	1	1	0	0
Prochlorococcus marinus NATL1A	640069325	1	1	1	1	1	1	1	1	1	1	1	1	0	0
Prochlorococcus marinus NATL2A	637000212	1	1	1	1	1	1	1	1	1	1	1	1	0	0
Prochlorococcus marinus PAC1	2606217419	1	1	1	1	1	1	1	1	1	1	1	1	0	0
Prochlorococcus marinus pastoris CCMP 1986 (MED4)	637000214	1	1	1	1	1	1	1	1	1	1	1	1	0	0
Prochlorococcus marinus SB	2606217677	1	1	1	1	1	1	1	1	1	1	1	1	0	0
Prochlorococcus sp. MIT0604	2606217688	1	1	1	1	1	1	1	1	1	1	1	1	0	0
Prochlorococcus sp. MIT0701	2606217684	1	1	1	1	1	1	1	1	1	1	1	1	0	0
Prochlorococcus sp. MIT0702	2606217681	1	1	1	1	1	1	1	1	1	1	1	1	0	0
Prochlorococcus sp. MIT0703	2606217682	1	1	1	1	1	1	1	1	1	1	1	1	0	0
Prochlorococcus sp. MIT0801	2606217560	1	1	1	1	1	1	1	1	1	1	1	1	0	0
Prochlorococcus sp. MIT9107	2606217692	1	1	1	1	1	1	1	1	1	1	1	1	0	0
Prochlorococcus sp. scB245a_518A17 (unscreened)	2648501290	1*	1*	1*	1*	1*	1*	1*	1	1	1	1	1	0	0
Prochlorococcus sp. scB245a_521B10 (unscreened)	2648501450	1	1	1	1	1	1	1	1	1	1	1	1	0	0
Prochlorococcus sp. scB245a_521O20 (unscreened)	2648501259	1	1	1	1	1	1	1	1	1	1	1	1	0	0
Prochloron didemni P1-Palau	2510461037	1	1	1	1	1	2*	1	1	1	1	1	1	0	0
Prochlorothrix hollandica PCC 9006	2509276045	1	1	1	1	1	1	1	1	1	1	1	1	0	0
Pseudanabaena sp. Roaring Creek	2740892533	1	1	1	1	1	1	1	1	1	1	1	1	0	0
Raphidiopsis brookii D9	647000303	1	1	1	1	1	1	1	1*	1	1	1*	1	0	0
Rivularia sp. PCC 7116	2510065008	1	1	1	1	1	1	1	0	0	0	0	0	0	0
Roseofilum sp. BLZ4_bin2	2627853561	1	1	1	1	1	1	1	1	1	1	1	1	0	0
Roseofilum sp. BLZD_bin1	2627853562	1	1	1	1	1	1	1	1	1	1	1	1	0	0
Roseofilum sp. Cyano_bin5	2627853559	1	1	0*	1	1	1	1	1	1	1	1	1	0	0
Roseofilum sp. Guam_bin12	2627853560	1	1	1	1	1	1	1	1	1	1	1	1	0	0
Rubidibacter lacunae KORDI 51-2 (k51_img_annotated_130412)	2524023186	1	1	1	1	1	1	1	2*	1	1	1	1	0	0
Scytonema hofmanni PCC 7110	2551306141	1	1	1	1	1	1	1	1	1	1	1	1	0	0
Scytonema hofmanni UTEX 2349	2507262016	1	1	1	1	1	1	1	0	0	0	0	0	0	0
Scytonema millei VB511283	2648501120	1	1	1	1	1	1	1	1	1	1	1	1	0	0
Scytonema tolypothrichoides VB-61278	2645727633	1	1	1	1	1*	1	1	0	0	0	0	0	0	0
Spirulina major PCC 6313	2506520014	1	1	1	1	1	1	1	1	1	1	1	1	0	0
Spirulina subsalsa PCC 9445	2506520011	1	1	1	1	1	1	1	2*	1	1	1	1	0	0
Stanieria cyanosphaera PCC 7437	2503754019	1	1	1	1	1	1	1	1	1	1	1	1	0	0
Synechococcus sp. 7002	2708742468	1	1	1	1	1	1	1	1	1	1	1	1	0	0
Synechococcus sp. BL107	639857006	1	1	1	1	1	1	1	1	1	1	1	1	0	0
Synechococcus sp. CB0101	649990022	1	1	1	1	1	1	1	1	1	1	1	1	0	0
Synechococcus sp. CB0205	649990023	1	1	1	1	1	1	1	1	0*	1	1	1	0	0
Synechococcus sp. CC9311	637000309	1	1	1	1	1	1	1	1	1	1	1	1	0	0
Synechococcus sp. CC9605	637000310	1	1	1	1	1	1	1	1	1	1	1	1	0	0
Synechococcus sp. CC9616	2517093019	1	1	1	1	1	1	1	1	1	1	1	1	0	0
Synechococcus sp. CC9902	637000311	1	1	1	1	1	1	1	1	1	1	1	1	0	0
Synechococcus sp. GFB01	2636415834	1	1	1*	1	1	1	1	1	1	1	1	1	0	0
Synechococcus sp. JA-2-3B'a(2-13)	637000312	1	1	1	1	1	1	1	1	1	1	1	1	0	0
Synechococcus sp. JA-3-3Ab	637000313	2*	1	1	2*	1	1	1	1	1	1	1	1	0	0
Synechococcus sp. KORDI-100 (genome sequencing)	2507262013	1	1	1	1	1	1	1	1	1	1	1	1	0	0
Synechococcus sp. KORDI-49 (genome sequencing)	2507262011	1	1	1	1	1	1	1	1	1	1	1	1	0	0
Synechococcus sp. KORDI-52 (genome sequencing)	2507262012	1	1	1	1	1	1	1	1	1	1	1	1	0	0
Synechococcus sp. NKBG 042902	2585428034	1	1	1	1	1	1	1	1	1	1	1	1	0	0
Synechococcus sp. NKBG15041c	2579778681	1	1	1	1	1	1	1	1	1	1*	1	1	0	0
Synechococcus sp. OG1	2708742537	1	1	1	1	1	1	1	1	1	1	1	1	0	0
Synechococcus sp. PCC 6312	2509276030	1	1	1	1	1	1	1	1	1	1	1	1	0	0
Synechococcus sp. PCC 7003	2504643000	1	1	1	1	1	1	1	1*	1	1	1	1	0	0
Synechococcus sp. PCC 7117	2504643001	1	1	1	1	1	1	1	1	1	1	1	1	0	0
Synechococcus sp. PCC 73109	2504643003	1	1	1	1	1	1	1	1	1	1	1	1	0	0
Synechococcus sp. PCC 7336	2506520048	1	1	1	1*	1	1	1	1	1	1	1	1	0	0
Synechococcus sp. PCC 8807	2504643002	1	1	1	1	1	1	1	1	1	1	1	1	0	0
Synechococcus sp. RCC307	640427148	1	1	1	1	1	1	1	1	1	1	1	1	0	0
Synechococcus sp. REDSEA-S01_B1	2651870193	1	1	1	1	1	1	1	1	1	1	1	1	0	0
Synechococcus sp. REDSEA-S02_B4	2651870194	1	1	1	1	1	1	1	1	1	1	1	1	0	0
Synechococcus sp. RS9916	639857007	1	1	1	1	1	1	1	2*	1	1	1	1	0	0
Synechococcus sp. RS9917	638341213	1	1	1	1	1	1	1	1	1	1	1	1	0	0
Synechococcus sp. SynAce01	2718218441	1	1	1	1	1	1	1	1	1	1	1	1	0	0
Synechococcus sp. WH 8016	2507262052	1	1	1	1	1	1	1	2*	1	1	1	1	0	0
Synechococcus sp. WH 8020	2645727663	1	1	1	1	1	1	1	1	1	1	1	1	0	0
Synechococcus sp. WH 8103 WH8103	2687453380	1	1	1	1	1	1	1	2*	1	1	1	1	0	0
Synechococcus sp. WH 8109	2563366603	1	1	1	1	1	1	1	1	1	1	1	1	0	0
Synechococcus sp. WH5701	638341214	1	1	1	1	1	1	1	1	1	1	1	1	0	0
Synechococcus sp. WH7805	638341215	1	1	1	1	1	1	1	2*	1	1	1	1	0	0
Synechococcus sp. WH8102	637000314	1	1	1	1	1	1	1	2*	1	1	1	1	0	0
Synechocystis sp. GT-S, PCC 6803	651053076	1	1	1	1	1	1	1	1	1	1	1	1	0	0
Synechocystis sp. PCC 6714	2568526149	1	1	1	1	1	1	1	1	1	1	1	1	0	0
Synechocystis sp. PCC 6803	637000315	1	1	1	1	1	1	1	1	1	1	1	1	0	0
Synechocystis sp. PCC 7509	2517572074	1	1	1	2*	1	2*	1	1	1	1	1	1	0	0
Thermosynechococcus elongatus BP-1	637000320	1	1	1	1	1	1	1	1	1	1	1	1	0	0
Thermosynechococcus sp. NK55a	2597489959	1	1	1	1	1	1	1	1	1	1	1	1	0	0
Tolypothrix bouteillei Iicb1	2617271247	1	1	1	1	1	1	1	1	1	1	1	1	0	0
Tolypothrix campylonemoides VB511288	2636415724	1	1	1	1	1	1	1	0	0	0	0	0	0	0
Tolypothrix sp. PCC 7601	2501533201	1	1	1	1	1	1	1	1	1	1	1	1	0	0
Trichodesmium erythraeum IMS101	2627853943	1	1	1	1	1*	1	1	1	1	1	1	1	0	0
Trichodesmium thiebautii H9-4	2627854162	1	1	1	1	1*	1	1	0	0	0	0	0	0	0
Trichormus variabilis ATCC 29413	646564504	1	1	1	1	1	1	1	1	1	1	1	1	0	0
unclassified Synechococcus Bin 27	2651870080	2*	1	1	2	2	2	2	1	1	1*	1*	1*	0	0
Westiella intricata UH HT-29-1	2529292565	1	1	1	1	1	1	1	1	1	1	1	1	0	0
Xenococcus sp. PCC 7305	2508501034	2	2	2	1	1*	1	1	2	2	2	2	2	0	0

[truncated: 5 more sheets: S11 Uc & or AH, S12 all, S13 heterogenous genera, S14 no ure urt uc ah, S15 ure urt UC AH model  ]
